# Supplementary material for: Altered high-density lipoprotein composition and functions during severe COVID-19
Source: Sci Rep. 2021 Jan 27;11:2291. doi: 10.1038/s41598-021-81638-1 (PMC7841145; doi:10.1038/s41598-021-81638-1)
Supplement: Supplementary file 2 — Supplementary Information 2. [file 41598_2021_81638_MOESM2_ESM.xlsx]

## Sheet: Id_Proteins
Protein FDR Confidence: Combined	Accession	Description	Specie	Coverage [%]	# PSMs	Abundance Ratio: (D1 COVID) / (Control)	Abundance Ratio Variability [%]: (D1 COVID) / (Control)	Abundances (Grouped): D1 COVID	Abundances (Grouped): Control	Abundances (Grouped) CV [%]: D1 COVID	Abundances (Grouped) CV [%]: Control	# Unique Peptides	# Razor Peptides	Abundance: F3: Sample, D1 COVID	Abundance: F13: Sample, D1 COVID	Abundance: F15: Sample, D1 COVID	Abundance: F26: Sample, D1 COVID	Abundance: F28: Sample, D1 COVID	Abundance: F30: Sample, D1 COVID	Abundance: F33: Sample, D1 COVID	Abundance: F36: Sample, D1 COVID	Abundance: F1: Sample, Control	Abundance: F2: Sample, Control	Abundance: F7: Sample, Control	Abundance: F8: Sample, Control	Abundance: F9: Sample, Control	Abundance: F10: Sample, Control	Abundance: F11: Sample, Control	Abundance: F12: Sample, Control	Abundance: F19: Sample, Control	Abundance: F20: Sample, Control	Abundance: F21: Sample, Control	Abundance: F22: Sample, Control	Abundance: F23: Sample, Control	Abundance: F24: Sample, Control	Abundance: F25: Sample, Control
High	P02763	Alpha-1-acid glycoprotein 1	S=Homo sapiens	9	6	4.166	123.6	57093.2	9767.15	72.23	69.59	1	0	2774.92	92891.9	45034.8	7769.08	72380.3	29645.1	95473.9	105969	27436.2	15947.6	25829.3		10746.1		7158	4352.06		19547.3	2477.85		5871.9	8877.41
	Confidence	Master Protein Accessions		Master Protein Descriptions	Annotated Sequence	Modifications	# Protein Groups	XCorr (by Search Engine): Sequest HT	Theo. MH+ [Da]	m/z [Da] (by Search Engine): Sequest HT	Charge (by Search Engine): Sequest HT	RT [min] (by Search Engine): Sequest HT	Top Apex RT [min]	PSM Ambiguity	# PSMs	Abundance Ratio: (D1 COVID) / (Control)	Abundance Ratio Adj. P-Value: (D1 COVID) / (Control)	Abundance Ratio Variability [%]: (D1 COVID) / (Control)	Abundances (Grouped): D1 COVID	Abundances (Grouped): Control	Abundances (Grouped) CV [%]: D1 COVID	Abundances (Grouped) CV [%]: Control	Found in Sample: [S3] F3: Sample, D1 COVID	Found in Sample: [S13] F13: Sample, D1 COVID	Found in Sample: [S15] F15: Sample, D1 COVID	Found in Sample: [S26] F26: Sample, D1 COVID	Found in Sample: [S28] F28: Sample, D1 COVID	Found in Sample: [S30] F30: Sample, D1 COVID	Found in Sample: [S33] F33: Sample, D1 COVID	Found in Sample: [S36] F36: Sample, D1 COVID	Found in Sample: [S1] F1: Sample, Control	Found in Sample: [S2] F2: Sample, Control	Found in Sample: [S7] F7: Sample, Control	Found in Sample: [S8] F8: Sample, Control	Found in Sample: [S9] F9: Sample, Control	Found in Sample: [S10] F10: Sample, Control	Found in Sample: [S11] F11: Sample, Control	Found in Sample: [S12] F12: Sample, Control	Found in Sample: [S19] F19: Sample, Control	Found in Sample: [S20] F20: Sample, Control	Found in Sample: [S21] F21: Sample, Control	Found in Sample: [S22] F22: Sample, Control	Found in Sample: [S23] F23: Sample, Control	Found in Sample: [S24] F24: Sample, Control	Found in Sample: [S25] F25: Sample, Control	Abundance: F3: Sample, D1 COVID	Abundance: F13: Sample, D1 COVID	Abundance: F15: Sample, D1 COVID	Abundance: F26: Sample, D1 COVID
	High	P02763; P19652		Alpha-1-acid glycoprotein 1 OS=Homo sapiens OX=9606 GN=ORM1 PE=1 SV=1 Alpha-1-acid glycoprotein 2 OS=Homo sapiens OX=9606 GN=ORM2 PE=1 SV=2	[K].WFYIASAFR.[N]		2	1.57	1160.59	580.797	2	122.867	122.27	Unambiguous	3	6.06	0.343538	114.56	74248.1	6227.45	66.53	136.12	High	Not Found	Not Found	High	Not Found	Peak Found	Not Found	Not Found	Peak Found	Peak Found	Not Found	Not Found	Not Found	Not Found	Peak Found	Not Found	Peak Found	Not Found	Not Found	Not Found	Peak Found	High	Not Found	74248.1			94052
		Protein FDR Confidence: Combined		Accession	Description	Coverage [%]	# PSMs	Abundance Ratio: (D1 COVID) / (Control)	Abundance Ratio Variability [%]: (D1 COVID) / (Control)	Abundances (Grouped): D1 COVID	Abundances (Grouped): Control	Abundances (Grouped) CV [%]: D1 COVID	Abundances (Grouped) CV [%]: Control	# Unique Peptides	# Razor Peptides	Abundance: F3: Sample, D1 COVID	Abundance: F13: Sample, D1 COVID	Abundance: F15: Sample, D1 COVID	Abundance: F26: Sample, D1 COVID	Abundance: F28: Sample, D1 COVID	Abundance: F30: Sample, D1 COVID	Abundance: F33: Sample, D1 COVID	Abundance: F36: Sample, D1 COVID	Abundance: F1: Sample, Control	Abundance: F2: Sample, Control	Abundance: F7: Sample, Control	Abundance: F8: Sample, Control	Abundance: F9: Sample, Control	Abundance: F10: Sample, Control	Abundance: F11: Sample, Control	Abundance: F12: Sample, Control	Abundance: F19: Sample, Control	Abundance: F20: Sample, Control	Abundance: F21: Sample, Control	Abundance: F22: Sample, Control	Abundance: F23: Sample, Control	Abundance: F24: Sample, Control	Abundance: F25: Sample, Control	Quan Usage	Sequence in Protein	Positions in Protein
		High		P19652	Alpha-1-acid glycoprotein 2 OS=Homo sapiens OX=9606 GN=ORM2 PE=1 SV=2	17	8	1.412	114.72	29694	28795.5	92.32	126.94	2	1	74248.1	15987.2	5602.3	107243	4668.76	29694		98348.8	32087.6	72205.6	58850.7	25841.2	32111.8	23437	18684.1	16679	8157.63	32368.9	34372.5		20110	238305	25399.4	Used	K.WFYIASAFR.N	[43-51]
		High		P02763	Alpha-1-acid glycoprotein 1 OS=Homo sapiens OX=9606 GN=ORM1 PE=1 SV=1	9	6	4.166	123.6	57093.2	9767.15	72.23	69.59	1	0	2774.92	92891.9	45034.8	7769.08	72380.3	29645.1	95473.9	105969	27436.2	15947.6	25829.3		10746.1		7158	4352.06		19547.3	2477.85		5871.9	8877.41		Not Used	K.WFYIASAFR.N	[43-51]
	High	P02763		Alpha-1-acid glycoprotein 1 OS=Homo sapiens OX=9606 GN=ORM1 PE=1 SV=1	[K].SDVVYTDWKK.[D]		1	1.55	1240.62	414.211	3	58.3464	44.54	Unambiguous	3	4.166	0.508279	123.6	57093.2	9767.15	72.23	69.59	Peak Found	Peak Found	Peak Found	Peak Found	High	Peak Found	High	High	Peak Found	Peak Found	Peak Found	Not Found	Peak Found	Not Found	Peak Found	Peak Found	Not Found	Peak Found	Peak Found	Not Found	Peak Found	Peak Found	Not Found	2774.92	92891.9	45034.8	7769.08
		Protein FDR Confidence: Combined		Accession	Description	Coverage [%]	# PSMs	Abundance Ratio: (D1 COVID) / (Control)	Abundance Ratio Variability [%]: (D1 COVID) / (Control)	Abundances (Grouped): D1 COVID	Abundances (Grouped): Control	Abundances (Grouped) CV [%]: D1 COVID	Abundances (Grouped) CV [%]: Control	# Unique Peptides	# Razor Peptides	Abundance: F3: Sample, D1 COVID	Abundance: F13: Sample, D1 COVID	Abundance: F15: Sample, D1 COVID	Abundance: F26: Sample, D1 COVID	Abundance: F28: Sample, D1 COVID	Abundance: F30: Sample, D1 COVID	Abundance: F33: Sample, D1 COVID	Abundance: F36: Sample, D1 COVID	Abundance: F1: Sample, Control	Abundance: F2: Sample, Control	Abundance: F7: Sample, Control	Abundance: F8: Sample, Control	Abundance: F9: Sample, Control	Abundance: F10: Sample, Control	Abundance: F11: Sample, Control	Abundance: F12: Sample, Control	Abundance: F19: Sample, Control	Abundance: F20: Sample, Control	Abundance: F21: Sample, Control	Abundance: F22: Sample, Control	Abundance: F23: Sample, Control	Abundance: F24: Sample, Control	Abundance: F25: Sample, Control	Quan Usage	Sequence in Protein	Positions in Protein
		High		P02763	Alpha-1-acid glycoprotein 1 OS=Homo sapiens OX=9606 GN=ORM1 PE=1 SV=1	9	6	4.166	123.6	57093.2	9767.15	72.23	69.59	1	0	2774.92	92891.9	45034.8	7769.08	72380.3	29645.1	95473.9	105969	27436.2	15947.6	25829.3		10746.1		7158	4352.06		19547.3	2477.85		5871.9	8877.41		Used	K.SDVVYTDWKK.D	[171-180]
High	P19652	Alpha-1-acid glycoprotein 2	S=Homo sapiens	17	8	1.412	114.72	29694	28795.5	92.32	126.94	2	1	74248.1	15987.2	5602.3	107243	4668.76	29694		98348.8	32087.6	72205.6	58850.7	25841.2	32111.8	23437	18684.1	16679	8157.63	32368.9	34372.5		20110	238305	25399.4
	Confidence	Master Protein Accessions		Master Protein Descriptions	Annotated Sequence	Modifications	# Protein Groups	XCorr (by Search Engine): Sequest HT	Theo. MH+ [Da]	m/z [Da] (by Search Engine): Sequest HT	Charge (by Search Engine): Sequest HT	RT [min] (by Search Engine): Sequest HT	Top Apex RT [min]	PSM Ambiguity	# PSMs	Abundance Ratio: (D1 COVID) / (Control)	Abundance Ratio Adj. P-Value: (D1 COVID) / (Control)	Abundance Ratio Variability [%]: (D1 COVID) / (Control)	Abundances (Grouped): D1 COVID	Abundances (Grouped): Control	Abundances (Grouped) CV [%]: D1 COVID	Abundances (Grouped) CV [%]: Control	Found in Sample: [S3] F3: Sample, D1 COVID	Found in Sample: [S13] F13: Sample, D1 COVID	Found in Sample: [S15] F15: Sample, D1 COVID	Found in Sample: [S26] F26: Sample, D1 COVID	Found in Sample: [S28] F28: Sample, D1 COVID	Found in Sample: [S30] F30: Sample, D1 COVID	Found in Sample: [S33] F33: Sample, D1 COVID	Found in Sample: [S36] F36: Sample, D1 COVID	Found in Sample: [S1] F1: Sample, Control	Found in Sample: [S2] F2: Sample, Control	Found in Sample: [S7] F7: Sample, Control	Found in Sample: [S8] F8: Sample, Control	Found in Sample: [S9] F9: Sample, Control	Found in Sample: [S10] F10: Sample, Control	Found in Sample: [S11] F11: Sample, Control	Found in Sample: [S12] F12: Sample, Control	Found in Sample: [S19] F19: Sample, Control	Found in Sample: [S20] F20: Sample, Control	Found in Sample: [S21] F21: Sample, Control	Found in Sample: [S22] F22: Sample, Control	Found in Sample: [S23] F23: Sample, Control	Found in Sample: [S24] F24: Sample, Control	Found in Sample: [S25] F25: Sample, Control	Abundance: F3: Sample, D1 COVID	Abundance: F13: Sample, D1 COVID	Abundance: F15: Sample, D1 COVID	Abundance: F26: Sample, D1 COVID
	High	P19652		Alpha-1-acid glycoprotein 2 OS=Homo sapiens OX=9606 GN=ORM2 PE=1 SV=2	[R].SDVMYTDWK.[K]		1	1.42	1144.5	572.753	2	67.7554	67.3	Unambiguous	1	0.866	0.903529	78.32	15987.2	18308.3	115.5	107.88	Not Found	Peak Found	Peak Found	Not Found	Not Found	Not Found	Not Found	Peak Found	Peak Found	Peak Found	Peak Found	Peak Found	Peak Found	Peak Found	Peak Found	Peak Found	Peak Found	Peak Found	Peak Found	Not Found	Peak Found	High	Peak Found		15987.2	5602.3
		Protein FDR Confidence: Combined		Accession	Description	Coverage [%]	# PSMs	Abundance Ratio: (D1 COVID) / (Control)	Abundance Ratio Variability [%]: (D1 COVID) / (Control)	Abundances (Grouped): D1 COVID	Abundances (Grouped): Control	Abundances (Grouped) CV [%]: D1 COVID	Abundances (Grouped) CV [%]: Control	# Unique Peptides	# Razor Peptides	Abundance: F3: Sample, D1 COVID	Abundance: F13: Sample, D1 COVID	Abundance: F15: Sample, D1 COVID	Abundance: F26: Sample, D1 COVID	Abundance: F28: Sample, D1 COVID	Abundance: F30: Sample, D1 COVID	Abundance: F33: Sample, D1 COVID	Abundance: F36: Sample, D1 COVID	Abundance: F1: Sample, Control	Abundance: F2: Sample, Control	Abundance: F7: Sample, Control	Abundance: F8: Sample, Control	Abundance: F9: Sample, Control	Abundance: F10: Sample, Control	Abundance: F11: Sample, Control	Abundance: F12: Sample, Control	Abundance: F19: Sample, Control	Abundance: F20: Sample, Control	Abundance: F21: Sample, Control	Abundance: F22: Sample, Control	Abundance: F23: Sample, Control	Abundance: F24: Sample, Control	Abundance: F25: Sample, Control	Quan Usage	Sequence in Protein	Positions in Protein
		High		P19652	Alpha-1-acid glycoprotein 2 OS=Homo sapiens OX=9606 GN=ORM2 PE=1 SV=2	17	8	1.412	114.72	29694	28795.5	92.32	126.94	2	1	74248.1	15987.2	5602.3	107243	4668.76	29694		98348.8	32087.6	72205.6	58850.7	25841.2	32111.8	23437	18684.1	16679	8157.63	32368.9	34372.5		20110	238305	25399.4	Used	R.SDVMYTDWK.K	[171-179]
	High	P02763; P19652		Alpha-1-acid glycoprotein 1 OS=Homo sapiens OX=9606 GN=ORM1 PE=1 SV=1 Alpha-1-acid glycoprotein 2 OS=Homo sapiens OX=9606 GN=ORM2 PE=1 SV=2	[K].WFYIASAFR.[N]		2	1.57	1160.59	580.797	2	122.867	122.27	Unambiguous	3	6.06	0.343538	114.56	74248.1	6227.45	66.53	136.12	High	Not Found	Not Found	High	Not Found	Peak Found	Not Found	Not Found	Peak Found	Peak Found	Not Found	Not Found	Not Found	Not Found	Peak Found	Not Found	Peak Found	Not Found	Not Found	Not Found	Peak Found	High	Not Found	74248.1			94052
		Protein FDR Confidence: Combined		Accession	Description	Coverage [%]	# PSMs	Abundance Ratio: (D1 COVID) / (Control)	Abundance Ratio Variability [%]: (D1 COVID) / (Control)	Abundances (Grouped): D1 COVID	Abundances (Grouped): Control	Abundances (Grouped) CV [%]: D1 COVID	Abundances (Grouped) CV [%]: Control	# Unique Peptides	# Razor Peptides	Abundance: F3: Sample, D1 COVID	Abundance: F13: Sample, D1 COVID	Abundance: F15: Sample, D1 COVID	Abundance: F26: Sample, D1 COVID	Abundance: F28: Sample, D1 COVID	Abundance: F30: Sample, D1 COVID	Abundance: F33: Sample, D1 COVID	Abundance: F36: Sample, D1 COVID	Abundance: F1: Sample, Control	Abundance: F2: Sample, Control	Abundance: F7: Sample, Control	Abundance: F8: Sample, Control	Abundance: F9: Sample, Control	Abundance: F10: Sample, Control	Abundance: F11: Sample, Control	Abundance: F12: Sample, Control	Abundance: F19: Sample, Control	Abundance: F20: Sample, Control	Abundance: F21: Sample, Control	Abundance: F22: Sample, Control	Abundance: F23: Sample, Control	Abundance: F24: Sample, Control	Abundance: F25: Sample, Control	Quan Usage	Sequence in Protein	Positions in Protein
		High		P19652	Alpha-1-acid glycoprotein 2 OS=Homo sapiens OX=9606 GN=ORM2 PE=1 SV=2	17	8	1.412	114.72	29694	28795.5	92.32	126.94	2	1	74248.1	15987.2	5602.3	107243	4668.76	29694		98348.8	32087.6	72205.6	58850.7	25841.2	32111.8	23437	18684.1	16679	8157.63	32368.9	34372.5		20110	238305	25399.4	Used	K.WFYIASAFR.N	[43-51]
		High		P02763	Alpha-1-acid glycoprotein 1 OS=Homo sapiens OX=9606 GN=ORM1 PE=1 SV=1	9	6	4.166	123.6	57093.2	9767.15	72.23	69.59	1	0	2774.92	92891.9	45034.8	7769.08	72380.3	29645.1	95473.9	105969	27436.2	15947.6	25829.3		10746.1		7158	4352.06		19547.3	2477.85		5871.9	8877.41		Not Used	K.WFYIASAFR.N	[43-51]
	High	P19652		Alpha-1-acid glycoprotein 2 OS=Homo sapiens OX=9606 GN=ORM2 PE=1 SV=2	[K].EQLGEFYEALDCLCIPR.[S]	2xCarbamidomethyl [C12; C14]	1	1.56	2112.97	704.996	3	140.647	140.76	Unambiguous	4	1.532	0.823033	94.9	13626.1	8515.25	57.87	100.24	Not Found	Not Found	Not Found	Peak Found	Peak Found	Peak Found	Not Found	High	Peak Found	High	High	Peak Found	Peak Found	Peak Found	Not Found	Peak Found	Not Found	Peak Found	Peak Found	Not Found	Not Found	High	Peak Found				13191.4
		Protein FDR Confidence: Combined		Accession	Description	Coverage [%]	# PSMs	Abundance Ratio: (D1 COVID) / (Control)	Abundance Ratio Variability [%]: (D1 COVID) / (Control)	Abundances (Grouped): D1 COVID	Abundances (Grouped): Control	Abundances (Grouped) CV [%]: D1 COVID	Abundances (Grouped) CV [%]: Control	# Unique Peptides	# Razor Peptides	Abundance: F3: Sample, D1 COVID	Abundance: F13: Sample, D1 COVID	Abundance: F15: Sample, D1 COVID	Abundance: F26: Sample, D1 COVID	Abundance: F28: Sample, D1 COVID	Abundance: F30: Sample, D1 COVID	Abundance: F33: Sample, D1 COVID	Abundance: F36: Sample, D1 COVID	Abundance: F1: Sample, Control	Abundance: F2: Sample, Control	Abundance: F7: Sample, Control	Abundance: F8: Sample, Control	Abundance: F9: Sample, Control	Abundance: F10: Sample, Control	Abundance: F11: Sample, Control	Abundance: F12: Sample, Control	Abundance: F19: Sample, Control	Abundance: F20: Sample, Control	Abundance: F21: Sample, Control	Abundance: F22: Sample, Control	Abundance: F23: Sample, Control	Abundance: F24: Sample, Control	Abundance: F25: Sample, Control	Quan Usage	Sequence in Protein	Positions in Protein
		High		P19652	Alpha-1-acid glycoprotein 2 OS=Homo sapiens OX=9606 GN=ORM2 PE=1 SV=2	17	8	1.412	114.72	29694	28795.5	92.32	126.94	2	1	74248.1	15987.2	5602.3	107243	4668.76	29694		98348.8	32087.6	72205.6	58850.7	25841.2	32111.8	23437	18684.1	16679	8157.63	32368.9	34372.5		20110	238305	25399.4	Used	K.EQLGEFYEALDCLCIPR.S	[154-170]
High	P01009	Alpha-1-antitrypsin	S=Homo sapiens	49	76	2.09	72.34	3.12838e+06	1.47008e+06	51.39	38.66	16	0	2.81091e+06	4.12757e+06	2.64465e+06	3.80545e+06	538799	3.4817e+06	744721	4.11443e+06	1.54063e+06	2.7961e+06	2.1266e+06	2.08357e+06	1.41855e+06	1.8721e+06	1.43716e+06	1.39087e+06	1.10996e+06	1.47008e+06	1.32493e+06	13817.5	1.4723e+06	1.75012e+06	1.39934e+06
	Confidence	Master Protein Accessions		Master Protein Descriptions	Annotated Sequence	Modifications	# Protein Groups	XCorr (by Search Engine): Sequest HT	Theo. MH+ [Da]	m/z [Da] (by Search Engine): Sequest HT	Charge (by Search Engine): Sequest HT	RT [min] (by Search Engine): Sequest HT	Top Apex RT [min]	PSM Ambiguity	# PSMs	Abundance Ratio: (D1 COVID) / (Control)	Abundance Ratio Adj. P-Value: (D1 COVID) / (Control)	Abundance Ratio Variability [%]: (D1 COVID) / (Control)	Abundances (Grouped): D1 COVID	Abundances (Grouped): Control	Abundances (Grouped) CV [%]: D1 COVID	Abundances (Grouped) CV [%]: Control	Found in Sample: [S3] F3: Sample, D1 COVID	Found in Sample: [S13] F13: Sample, D1 COVID	Found in Sample: [S15] F15: Sample, D1 COVID	Found in Sample: [S26] F26: Sample, D1 COVID	Found in Sample: [S28] F28: Sample, D1 COVID	Found in Sample: [S30] F30: Sample, D1 COVID	Found in Sample: [S33] F33: Sample, D1 COVID	Found in Sample: [S36] F36: Sample, D1 COVID	Found in Sample: [S1] F1: Sample, Control	Found in Sample: [S2] F2: Sample, Control	Found in Sample: [S7] F7: Sample, Control	Found in Sample: [S8] F8: Sample, Control	Found in Sample: [S9] F9: Sample, Control	Found in Sample: [S10] F10: Sample, Control	Found in Sample: [S11] F11: Sample, Control	Found in Sample: [S12] F12: Sample, Control	Found in Sample: [S19] F19: Sample, Control	Found in Sample: [S20] F20: Sample, Control	Found in Sample: [S21] F21: Sample, Control	Found in Sample: [S22] F22: Sample, Control	Found in Sample: [S23] F23: Sample, Control	Found in Sample: [S24] F24: Sample, Control	Found in Sample: [S25] F25: Sample, Control	Abundance: F3: Sample, D1 COVID	Abundance: F13: Sample, D1 COVID	Abundance: F15: Sample, D1 COVID	Abundance: F26: Sample, D1 COVID
	High	P01009		Alpha-1-antitrypsin OS=Homo sapiens OX=9606 GN=SERPINA1 PE=1 SV=3	[K].LYHSEAFTVNFGDTEEAKK.[Q]		1	2.35	2186.04	547.265	4	73.3553	68.74	Unambiguous	3	0.436	0.967184	19.16	44097.2	101092	53.71	79.35	Not Found	Peak Found	Peak Found	Not Found	Not Found	Not Found	Not Found	Peak Found	Peak Found	High	High	Peak Found	Peak Found	High	Peak Found	Peak Found	Peak Found	Peak Found	Peak Found	Not Found	Peak Found	Not Found	Peak Found		52583.8	14618.5
		Protein FDR Confidence: Combined		Accession	Description	Coverage [%]	# PSMs	Abundance Ratio: (D1 COVID) / (Control)	Abundance Ratio Variability [%]: (D1 COVID) / (Control)	Abundances (Grouped): D1 COVID	Abundances (Grouped): Control	Abundances (Grouped) CV [%]: D1 COVID	Abundances (Grouped) CV [%]: Control	# Unique Peptides	# Razor Peptides	Abundance: F3: Sample, D1 COVID	Abundance: F13: Sample, D1 COVID	Abundance: F15: Sample, D1 COVID	Abundance: F26: Sample, D1 COVID	Abundance: F28: Sample, D1 COVID	Abundance: F30: Sample, D1 COVID	Abundance: F33: Sample, D1 COVID	Abundance: F36: Sample, D1 COVID	Abundance: F1: Sample, Control	Abundance: F2: Sample, Control	Abundance: F7: Sample, Control	Abundance: F8: Sample, Control	Abundance: F9: Sample, Control	Abundance: F10: Sample, Control	Abundance: F11: Sample, Control	Abundance: F12: Sample, Control	Abundance: F19: Sample, Control	Abundance: F20: Sample, Control	Abundance: F21: Sample, Control	Abundance: F22: Sample, Control	Abundance: F23: Sample, Control	Abundance: F24: Sample, Control	Abundance: F25: Sample, Control	Quan Usage	Sequence in Protein	Positions in Protein
		High		P01009	Alpha-1-antitrypsin OS=Homo sapiens OX=9606 GN=SERPINA1 PE=1 SV=3	49	76	2.09	72.34	3.12838e+06	1.47008e+06	51.39	38.66	16	0	2.81091e+06	4.12757e+06	2.64465e+06	3.80545e+06	538799	3.4817e+06	744721	4.11443e+06	1.54063e+06	2.7961e+06	2.1266e+06	2.08357e+06	1.41855e+06	1.8721e+06	1.43716e+06	1.39087e+06	1.10996e+06	1.47008e+06	1.32493e+06	13817.5	1.4723e+06	1.75012e+06	1.39934e+06	Used	K.LYHSEAFTVNFGDTEEAKK.Q	[161-179]
	High	P01009		Alpha-1-antitrypsin OS=Homo sapiens OX=9606 GN=SERPINA1 PE=1 SV=3	[K].LVDKFLEDVK.[K]		1	1.23	1205.68	402.563	3	73.3138	72.65	Unambiguous	2	4.428	0.485836	132.3	83318.3	18816.5	16.89	152.26	Not Found	Not Found	Not Found	High	Not Found	Peak Found	Not Found	Not Found	Peak Found	High	Not Found	Not Found	Not Found	Not Found	Not Found	Not Found	Not Found	Not Found	Not Found	Not Found	Peak Found	Peak Found	Not Found				93942.1
		Protein FDR Confidence: Combined		Accession	Description	Coverage [%]	# PSMs	Abundance Ratio: (D1 COVID) / (Control)	Abundance Ratio Variability [%]: (D1 COVID) / (Control)	Abundances (Grouped): D1 COVID	Abundances (Grouped): Control	Abundances (Grouped) CV [%]: D1 COVID	Abundances (Grouped) CV [%]: Control	# Unique Peptides	# Razor Peptides	Abundance: F3: Sample, D1 COVID	Abundance: F13: Sample, D1 COVID	Abundance: F15: Sample, D1 COVID	Abundance: F26: Sample, D1 COVID	Abundance: F28: Sample, D1 COVID	Abundance: F30: Sample, D1 COVID	Abundance: F33: Sample, D1 COVID	Abundance: F36: Sample, D1 COVID	Abundance: F1: Sample, Control	Abundance: F2: Sample, Control	Abundance: F7: Sample, Control	Abundance: F8: Sample, Control	Abundance: F9: Sample, Control	Abundance: F10: Sample, Control	Abundance: F11: Sample, Control	Abundance: F12: Sample, Control	Abundance: F19: Sample, Control	Abundance: F20: Sample, Control	Abundance: F21: Sample, Control	Abundance: F22: Sample, Control	Abundance: F23: Sample, Control	Abundance: F24: Sample, Control	Abundance: F25: Sample, Control	Quan Usage	Sequence in Protein	Positions in Protein
		High		P01009	Alpha-1-antitrypsin OS=Homo sapiens OX=9606 GN=SERPINA1 PE=1 SV=3	49	76	2.09	72.34	3.12838e+06	1.47008e+06	51.39	38.66	16	0	2.81091e+06	4.12757e+06	2.64465e+06	3.80545e+06	538799	3.4817e+06	744721	4.11443e+06	1.54063e+06	2.7961e+06	2.1266e+06	2.08357e+06	1.41855e+06	1.8721e+06	1.43716e+06	1.39087e+06	1.10996e+06	1.47008e+06	1.32493e+06	13817.5	1.4723e+06	1.75012e+06	1.39934e+06	Used	K.LVDKFLEDVK.K	[150-159]
	High	P01009		Alpha-1-antitrypsin OS=Homo sapiens OX=9606 GN=SERPINA1 PE=1 SV=3	[K].ITPNLAEFAFSLYR.[Q]		1	1.89	1641.86	547.959	3	142.255	141.06	Unambiguous	4	1.423	0.842517	106.71	166620	84010.6	72.09	77.56	Not Found	Peak Found	Peak Found	High	High	Peak Found	Peak Found	Peak Found	Peak Found	Peak Found	Peak Found	Peak Found	Peak Found	Peak Found	Peak Found	High	Peak Found	High	Peak Found	Not Found	Peak Found	Peak Found	Peak Found		67826	48896.3	292500
		Protein FDR Confidence: Combined		Accession	Description	Coverage [%]	# PSMs	Abundance Ratio: (D1 COVID) / (Control)	Abundance Ratio Variability [%]: (D1 COVID) / (Control)	Abundances (Grouped): D1 COVID	Abundances (Grouped): Control	Abundances (Grouped) CV [%]: D1 COVID	Abundances (Grouped) CV [%]: Control	# Unique Peptides	# Razor Peptides	Abundance: F3: Sample, D1 COVID	Abundance: F13: Sample, D1 COVID	Abundance: F15: Sample, D1 COVID	Abundance: F26: Sample, D1 COVID	Abundance: F28: Sample, D1 COVID	Abundance: F30: Sample, D1 COVID	Abundance: F33: Sample, D1 COVID	Abundance: F36: Sample, D1 COVID	Abundance: F1: Sample, Control	Abundance: F2: Sample, Control	Abundance: F7: Sample, Control	Abundance: F8: Sample, Control	Abundance: F9: Sample, Control	Abundance: F10: Sample, Control	Abundance: F11: Sample, Control	Abundance: F12: Sample, Control	Abundance: F19: Sample, Control	Abundance: F20: Sample, Control	Abundance: F21: Sample, Control	Abundance: F22: Sample, Control	Abundance: F23: Sample, Control	Abundance: F24: Sample, Control	Abundance: F25: Sample, Control	Quan Usage	Sequence in Protein	Positions in Protein
		High		P01009	Alpha-1-antitrypsin OS=Homo sapiens OX=9606 GN=SERPINA1 PE=1 SV=3	49	76	2.09	72.34	3.12838e+06	1.47008e+06	51.39	38.66	16	0	2.81091e+06	4.12757e+06	2.64465e+06	3.80545e+06	538799	3.4817e+06	744721	4.11443e+06	1.54063e+06	2.7961e+06	2.1266e+06	2.08357e+06	1.41855e+06	1.8721e+06	1.43716e+06	1.39087e+06	1.10996e+06	1.47008e+06	1.32493e+06	13817.5	1.4723e+06	1.75012e+06	1.39934e+06	Used	K.ITPNLAEFAFSLYR.Q	[50-63]
	High	P01009		Alpha-1-antitrypsin OS=Homo sapiens OX=9606 GN=SERPINA1 PE=1 SV=3	[K].QINDYVEKGTQGK.[I]		1	1.87	1479.74	493.919	3	32.1183	32.86	Unambiguous	1	1.61	0.814817	41.33	102052	73210.3	36.8	32.84	Not Found	Peak Found	Peak Found	Not Found	Not Found	Not Found	Not Found	High	Peak Found	Peak Found	Peak Found	Peak Found	Peak Found	Not Found	Peak Found	Peak Found	Peak Found	Peak Found	Peak Found	Not Found	Peak Found	Peak Found	Peak Found		102052	91391.4
		Protein FDR Confidence: Combined		Accession	Description	Coverage [%]	# PSMs	Abundance Ratio: (D1 COVID) / (Control)	Abundance Ratio Variability [%]: (D1 COVID) / (Control)	Abundances (Grouped): D1 COVID	Abundances (Grouped): Control	Abundances (Grouped) CV [%]: D1 COVID	Abundances (Grouped) CV [%]: Control	# Unique Peptides	# Razor Peptides	Abundance: F3: Sample, D1 COVID	Abundance: F13: Sample, D1 COVID	Abundance: F15: Sample, D1 COVID	Abundance: F26: Sample, D1 COVID	Abundance: F28: Sample, D1 COVID	Abundance: F30: Sample, D1 COVID	Abundance: F33: Sample, D1 COVID	Abundance: F36: Sample, D1 COVID	Abundance: F1: Sample, Control	Abundance: F2: Sample, Control	Abundance: F7: Sample, Control	Abundance: F8: Sample, Control	Abundance: F9: Sample, Control	Abundance: F10: Sample, Control	Abundance: F11: Sample, Control	Abundance: F12: Sample, Control	Abundance: F19: Sample, Control	Abundance: F20: Sample, Control	Abundance: F21: Sample, Control	Abundance: F22: Sample, Control	Abundance: F23: Sample, Control	Abundance: F24: Sample, Control	Abundance: F25: Sample, Control	Quan Usage	Sequence in Protein	Positions in Protein
		High		P01009	Alpha-1-antitrypsin OS=Homo sapiens OX=9606 GN=SERPINA1 PE=1 SV=3	49	76	2.09	72.34	3.12838e+06	1.47008e+06	51.39	38.66	16	0	2.81091e+06	4.12757e+06	2.64465e+06	3.80545e+06	538799	3.4817e+06	744721	4.11443e+06	1.54063e+06	2.7961e+06	2.1266e+06	2.08357e+06	1.41855e+06	1.8721e+06	1.43716e+06	1.39087e+06	1.10996e+06	1.47008e+06	1.32493e+06	13817.5	1.4723e+06	1.75012e+06	1.39934e+06	Used	K.QINDYVEKGTQGK.I	[180-192]
	High	P01009		Alpha-1-antitrypsin OS=Homo sapiens OX=9606 GN=SERPINA1 PE=1 SV=3	[K].LSSWVLLMK.[Y]		1	1.46	1076.62	538.812	2	117.34	108.5	Unambiguous	3	64.45	0.00327146	17.29	140391	2178.28	23.17		High	Peak Found	Peak Found	High	Not Found	Not Found	Not Found	High	Not Found	Not Found	Not Found	Peak Found	Not Found	Not Found	Not Found	Not Found	Not Found	Not Found	Not Found	Not Found	Not Found	Not Found	Not Found	156760	144548	86196.6	106514
		Protein FDR Confidence: Combined		Accession	Description	Coverage [%]	# PSMs	Abundance Ratio: (D1 COVID) / (Control)	Abundance Ratio Variability [%]: (D1 COVID) / (Control)	Abundances (Grouped): D1 COVID	Abundances (Grouped): Control	Abundances (Grouped) CV [%]: D1 COVID	Abundances (Grouped) CV [%]: Control	# Unique Peptides	# Razor Peptides	Abundance: F3: Sample, D1 COVID	Abundance: F13: Sample, D1 COVID	Abundance: F15: Sample, D1 COVID	Abundance: F26: Sample, D1 COVID	Abundance: F28: Sample, D1 COVID	Abundance: F30: Sample, D1 COVID	Abundance: F33: Sample, D1 COVID	Abundance: F36: Sample, D1 COVID	Abundance: F1: Sample, Control	Abundance: F2: Sample, Control	Abundance: F7: Sample, Control	Abundance: F8: Sample, Control	Abundance: F9: Sample, Control	Abundance: F10: Sample, Control	Abundance: F11: Sample, Control	Abundance: F12: Sample, Control	Abundance: F19: Sample, Control	Abundance: F20: Sample, Control	Abundance: F21: Sample, Control	Abundance: F22: Sample, Control	Abundance: F23: Sample, Control	Abundance: F24: Sample, Control	Abundance: F25: Sample, Control	Quan Usage	Sequence in Protein	Positions in Protein
		High		P01009	Alpha-1-antitrypsin OS=Homo sapiens OX=9606 GN=SERPINA1 PE=1 SV=3	49	76	2.09	72.34	3.12838e+06	1.47008e+06	51.39	38.66	16	0	2.81091e+06	4.12757e+06	2.64465e+06	3.80545e+06	538799	3.4817e+06	744721	4.11443e+06	1.54063e+06	2.7961e+06	2.1266e+06	2.08357e+06	1.41855e+06	1.8721e+06	1.43716e+06	1.39087e+06	1.10996e+06	1.47008e+06	1.32493e+06	13817.5	1.4723e+06	1.75012e+06	1.39934e+06	Used	K.LSSWVLLMK.Y	[259-267]
	High	P01009		Alpha-1-antitrypsin OS=Homo sapiens OX=9606 GN=SERPINA1 PE=1 SV=3	[R].LGMFNIQHCK.[K]	1xCarbamidomethyl [C9]	1	2.04	1247.6	416.539	3	54.1671	54.26	Unambiguous	9	2.066	0.753021	42.17	261596	117287	25.71	35.39	High	High	High	Not Found	Not Found	Not Found	Not Found	High	Peak Found	High	Peak Found	High	Peak Found	High	High	Peak Found	Peak Found	Peak Found	Peak Found	Not Found	High	Peak Found	Peak Found	230231	313307	171807
		Protein FDR Confidence: Combined		Accession	Description	Coverage [%]	# PSMs	Abundance Ratio: (D1 COVID) / (Control)	Abundance Ratio Variability [%]: (D1 COVID) / (Control)	Abundances (Grouped): D1 COVID	Abundances (Grouped): Control	Abundances (Grouped) CV [%]: D1 COVID	Abundances (Grouped) CV [%]: Control	# Unique Peptides	# Razor Peptides	Abundance: F3: Sample, D1 COVID	Abundance: F13: Sample, D1 COVID	Abundance: F15: Sample, D1 COVID	Abundance: F26: Sample, D1 COVID	Abundance: F28: Sample, D1 COVID	Abundance: F30: Sample, D1 COVID	Abundance: F33: Sample, D1 COVID	Abundance: F36: Sample, D1 COVID	Abundance: F1: Sample, Control	Abundance: F2: Sample, Control	Abundance: F7: Sample, Control	Abundance: F8: Sample, Control	Abundance: F9: Sample, Control	Abundance: F10: Sample, Control	Abundance: F11: Sample, Control	Abundance: F12: Sample, Control	Abundance: F19: Sample, Control	Abundance: F20: Sample, Control	Abundance: F21: Sample, Control	Abundance: F22: Sample, Control	Abundance: F23: Sample, Control	Abundance: F24: Sample, Control	Abundance: F25: Sample, Control	Quan Usage	Sequence in Protein	Positions in Protein
		High		P01009	Alpha-1-antitrypsin OS=Homo sapiens OX=9606 GN=SERPINA1 PE=1 SV=3	49	76	2.09	72.34	3.12838e+06	1.47008e+06	51.39	38.66	16	0	2.81091e+06	4.12757e+06	2.64465e+06	3.80545e+06	538799	3.4817e+06	744721	4.11443e+06	1.54063e+06	2.7961e+06	2.1266e+06	2.08357e+06	1.41855e+06	1.8721e+06	1.43716e+06	1.39087e+06	1.10996e+06	1.47008e+06	1.32493e+06	13817.5	1.4723e+06	1.75012e+06	1.39934e+06	Used	R.LGMFNIQHCK.K	[248-257]
	High	P01009		Alpha-1-antitrypsin OS=Homo sapiens OX=9606 GN=SERPINA1 PE=1 SV=3	[K].LSITGTYDLK.[S]		1	2.44	1110.6	555.805	2	93.5026	74.43	Unambiguous	8	2.335	0.728278	55.02	845460	316795	40.46	39.19	High	High	High	High	High	High	High	High	Peak Found	Peak Found	Peak Found	Peak Found	Peak Found	Peak Found	Peak Found	Peak Found	Peak Found	Peak Found	Peak Found	Peak Found	Peak Found	Peak Found	Peak Found	1.0892e+06	855900	589389	835147
		Protein FDR Confidence: Combined		Accession	Description	Coverage [%]	# PSMs	Abundance Ratio: (D1 COVID) / (Control)	Abundance Ratio Variability [%]: (D1 COVID) / (Control)	Abundances (Grouped): D1 COVID	Abundances (Grouped): Control	Abundances (Grouped) CV [%]: D1 COVID	Abundances (Grouped) CV [%]: Control	# Unique Peptides	# Razor Peptides	Abundance: F3: Sample, D1 COVID	Abundance: F13: Sample, D1 COVID	Abundance: F15: Sample, D1 COVID	Abundance: F26: Sample, D1 COVID	Abundance: F28: Sample, D1 COVID	Abundance: F30: Sample, D1 COVID	Abundance: F33: Sample, D1 COVID	Abundance: F36: Sample, D1 COVID	Abundance: F1: Sample, Control	Abundance: F2: Sample, Control	Abundance: F7: Sample, Control	Abundance: F8: Sample, Control	Abundance: F9: Sample, Control	Abundance: F10: Sample, Control	Abundance: F11: Sample, Control	Abundance: F12: Sample, Control	Abundance: F19: Sample, Control	Abundance: F20: Sample, Control	Abundance: F21: Sample, Control	Abundance: F22: Sample, Control	Abundance: F23: Sample, Control	Abundance: F24: Sample, Control	Abundance: F25: Sample, Control	Quan Usage	Sequence in Protein	Positions in Protein
		High		P01009	Alpha-1-antitrypsin OS=Homo sapiens OX=9606 GN=SERPINA1 PE=1 SV=3	49	76	2.09	72.34	3.12838e+06	1.47008e+06	51.39	38.66	16	0	2.81091e+06	4.12757e+06	2.64465e+06	3.80545e+06	538799	3.4817e+06	744721	4.11443e+06	1.54063e+06	2.7961e+06	2.1266e+06	2.08357e+06	1.41855e+06	1.8721e+06	1.43716e+06	1.39087e+06	1.10996e+06	1.47008e+06	1.32493e+06	13817.5	1.4723e+06	1.75012e+06	1.39934e+06	Used	K.LSITGTYDLK.S	[315-324]
	High	P01009		Alpha-1-antitrypsin OS=Homo sapiens OX=9606 GN=SERPINA1 PE=1 SV=3	[K].LQHLENELTHDIITK.[F]		1	1.48	1803.96	601.991	3	107.641	109.17	Unambiguous	1	1.79	0.798451	66.39	9740.48	4587.75	126.15	31.87	High	Not Found	Peak Found	Peak Found	Peak Found	Not Found	Peak Found	Not Found	Peak Found	Peak Found	Not Found	Not Found	Peak Found	Not Found	Peak Found	Not Found	Not Found	Not Found	Not Found	Not Found	Peak Found	Peak Found	Not Found	57069.9		4335.62	9740.48
		Protein FDR Confidence: Combined		Accession	Description	Coverage [%]	# PSMs	Abundance Ratio: (D1 COVID) / (Control)	Abundance Ratio Variability [%]: (D1 COVID) / (Control)	Abundances (Grouped): D1 COVID	Abundances (Grouped): Control	Abundances (Grouped) CV [%]: D1 COVID	Abundances (Grouped) CV [%]: Control	# Unique Peptides	# Razor Peptides	Abundance: F3: Sample, D1 COVID	Abundance: F13: Sample, D1 COVID	Abundance: F15: Sample, D1 COVID	Abundance: F26: Sample, D1 COVID	Abundance: F28: Sample, D1 COVID	Abundance: F30: Sample, D1 COVID	Abundance: F33: Sample, D1 COVID	Abundance: F36: Sample, D1 COVID	Abundance: F1: Sample, Control	Abundance: F2: Sample, Control	Abundance: F7: Sample, Control	Abundance: F8: Sample, Control	Abundance: F9: Sample, Control	Abundance: F10: Sample, Control	Abundance: F11: Sample, Control	Abundance: F12: Sample, Control	Abundance: F19: Sample, Control	Abundance: F20: Sample, Control	Abundance: F21: Sample, Control	Abundance: F22: Sample, Control	Abundance: F23: Sample, Control	Abundance: F24: Sample, Control	Abundance: F25: Sample, Control	Quan Usage	Sequence in Protein	Positions in Protein
		High		P01009	Alpha-1-antitrypsin OS=Homo sapiens OX=9606 GN=SERPINA1 PE=1 SV=3	49	76	2.09	72.34	3.12838e+06	1.47008e+06	51.39	38.66	16	0	2.81091e+06	4.12757e+06	2.64465e+06	3.80545e+06	538799	3.4817e+06	744721	4.11443e+06	1.54063e+06	2.7961e+06	2.1266e+06	2.08357e+06	1.41855e+06	1.8721e+06	1.43716e+06	1.39087e+06	1.10996e+06	1.47008e+06	1.32493e+06	13817.5	1.4723e+06	1.75012e+06	1.39934e+06	Used	K.LQHLENELTHDIITK.F	[284-298]
	High	P01009		Alpha-1-antitrypsin OS=Homo sapiens OX=9606 GN=SERPINA1 PE=1 SV=3	[K].VFSNGADLSGVTEEAPLKLSK.[AV]		1	4.61	2162.13	721.382	3	97.203	94.2	Unambiguous	5	3.014	0.668939	62.58	354008	95301.9	39.97	47.76	High	Peak Found	Peak Found	High	Not Found	High	Not Found	Peak Found	Peak Found	Peak Found	Peak Found	Peak Found	Peak Found	Peak Found	Peak Found	Peak Found	Peak Found	Peak Found	Peak Found	Not Found	High	High	Peak Found	236585	288438	170033	453731
		Protein FDR Confidence: Combined		Accession	Description	Coverage [%]	# PSMs	Abundance Ratio: (D1 COVID) / (Control)	Abundance Ratio Variability [%]: (D1 COVID) / (Control)	Abundances (Grouped): D1 COVID	Abundances (Grouped): Control	Abundances (Grouped) CV [%]: D1 COVID	Abundances (Grouped) CV [%]: Control	# Unique Peptides	# Razor Peptides	Abundance: F3: Sample, D1 COVID	Abundance: F13: Sample, D1 COVID	Abundance: F15: Sample, D1 COVID	Abundance: F26: Sample, D1 COVID	Abundance: F28: Sample, D1 COVID	Abundance: F30: Sample, D1 COVID	Abundance: F33: Sample, D1 COVID	Abundance: F36: Sample, D1 COVID	Abundance: F1: Sample, Control	Abundance: F2: Sample, Control	Abundance: F7: Sample, Control	Abundance: F8: Sample, Control	Abundance: F9: Sample, Control	Abundance: F10: Sample, Control	Abundance: F11: Sample, Control	Abundance: F12: Sample, Control	Abundance: F19: Sample, Control	Abundance: F20: Sample, Control	Abundance: F21: Sample, Control	Abundance: F22: Sample, Control	Abundance: F23: Sample, Control	Abundance: F24: Sample, Control	Abundance: F25: Sample, Control	Quan Usage	Sequence in Protein	Positions in Protein
		High		P01009	Alpha-1-antitrypsin OS=Homo sapiens OX=9606 GN=SERPINA1 PE=1 SV=3	49	76	2.09	72.34	3.12838e+06	1.47008e+06	51.39	38.66	16	0	2.81091e+06	4.12757e+06	2.64465e+06	3.80545e+06	538799	3.4817e+06	744721	4.11443e+06	1.54063e+06	2.7961e+06	2.1266e+06	2.08357e+06	1.41855e+06	1.8721e+06	1.43716e+06	1.39087e+06	1.10996e+06	1.47008e+06	1.32493e+06	13817.5	1.4723e+06	1.75012e+06	1.39934e+06	Used	K.VFSNGADLSGVTEEAPLKLSK.A	[335-355]
	High	P01009		Alpha-1-antitrypsin OS=Homo sapiens OX=9606 GN=SERPINA1 PE=1 SV=3	[K].VFSNGADLSGVTEEAPLK.[L]		1	1.86	1833.92	917.464	2	90.6781	91.09	Unambiguous	2	3.076	0.661879	47.56	130136	40214.4	13.3	39.51	Not Found	Peak Found	Peak Found	Not Found	Not Found	Not Found	Not Found	Peak Found	Peak Found	Peak Found	Peak Found	High	Peak Found	Peak Found	Peak Found	Peak Found	Peak Found	High	Not Found	Not Found	Peak Found	Peak Found	Peak Found		131330	102781
		Protein FDR Confidence: Combined		Accession	Description	Coverage [%]	# PSMs	Abundance Ratio: (D1 COVID) / (Control)	Abundance Ratio Variability [%]: (D1 COVID) / (Control)	Abundances (Grouped): D1 COVID	Abundances (Grouped): Control	Abundances (Grouped) CV [%]: D1 COVID	Abundances (Grouped) CV [%]: Control	# Unique Peptides	# Razor Peptides	Abundance: F3: Sample, D1 COVID	Abundance: F13: Sample, D1 COVID	Abundance: F15: Sample, D1 COVID	Abundance: F26: Sample, D1 COVID	Abundance: F28: Sample, D1 COVID	Abundance: F30: Sample, D1 COVID	Abundance: F33: Sample, D1 COVID	Abundance: F36: Sample, D1 COVID	Abundance: F1: Sample, Control	Abundance: F2: Sample, Control	Abundance: F7: Sample, Control	Abundance: F8: Sample, Control	Abundance: F9: Sample, Control	Abundance: F10: Sample, Control	Abundance: F11: Sample, Control	Abundance: F12: Sample, Control	Abundance: F19: Sample, Control	Abundance: F20: Sample, Control	Abundance: F21: Sample, Control	Abundance: F22: Sample, Control	Abundance: F23: Sample, Control	Abundance: F24: Sample, Control	Abundance: F25: Sample, Control	Quan Usage	Sequence in Protein	Positions in Protein
		High		P01009	Alpha-1-antitrypsin OS=Homo sapiens OX=9606 GN=SERPINA1 PE=1 SV=3	49	76	2.09	72.34	3.12838e+06	1.47008e+06	51.39	38.66	16	0	2.81091e+06	4.12757e+06	2.64465e+06	3.80545e+06	538799	3.4817e+06	744721	4.11443e+06	1.54063e+06	2.7961e+06	2.1266e+06	2.08357e+06	1.41855e+06	1.8721e+06	1.43716e+06	1.39087e+06	1.10996e+06	1.47008e+06	1.32493e+06	13817.5	1.4723e+06	1.75012e+06	1.39934e+06	Used	K.VFSNGADLSGVTEEAPLK.L	[335-352]
	High	P01009		Alpha-1-antitrypsin OS=Homo sapiens OX=9606 GN=SERPINA1 PE=1 SV=3	[K].SPLFMGK.[V]		1	1.84	779.412	390.21	2	54.7523	56.84	Unambiguous	3	48.214	0.00684095	28.68	276350	5731.76	69.79	19.8	Not Found	Not Found	Peak Found	High	Not Found	High	High	Not Found	Not Found	Not Found	Not Found	Not Found	Not Found	Peak Found	Not Found	Not Found	Not Found	Not Found	Peak Found	Not Found	Not Found	Not Found	Not Found			1882.09	387454
		Protein FDR Confidence: Combined		Accession	Description	Coverage [%]	# PSMs	Abundance Ratio: (D1 COVID) / (Control)	Abundance Ratio Variability [%]: (D1 COVID) / (Control)	Abundances (Grouped): D1 COVID	Abundances (Grouped): Control	Abundances (Grouped) CV [%]: D1 COVID	Abundances (Grouped) CV [%]: Control	# Unique Peptides	# Razor Peptides	Abundance: F3: Sample, D1 COVID	Abundance: F13: Sample, D1 COVID	Abundance: F15: Sample, D1 COVID	Abundance: F26: Sample, D1 COVID	Abundance: F28: Sample, D1 COVID	Abundance: F30: Sample, D1 COVID	Abundance: F33: Sample, D1 COVID	Abundance: F36: Sample, D1 COVID	Abundance: F1: Sample, Control	Abundance: F2: Sample, Control	Abundance: F7: Sample, Control	Abundance: F8: Sample, Control	Abundance: F9: Sample, Control	Abundance: F10: Sample, Control	Abundance: F11: Sample, Control	Abundance: F12: Sample, Control	Abundance: F19: Sample, Control	Abundance: F20: Sample, Control	Abundance: F21: Sample, Control	Abundance: F22: Sample, Control	Abundance: F23: Sample, Control	Abundance: F24: Sample, Control	Abundance: F25: Sample, Control	Quan Usage	Sequence in Protein	Positions in Protein
		High		P01009	Alpha-1-antitrypsin OS=Homo sapiens OX=9606 GN=SERPINA1 PE=1 SV=3	49	76	2.09	72.34	3.12838e+06	1.47008e+06	51.39	38.66	16	0	2.81091e+06	4.12757e+06	2.64465e+06	3.80545e+06	538799	3.4817e+06	744721	4.11443e+06	1.54063e+06	2.7961e+06	2.1266e+06	2.08357e+06	1.41855e+06	1.8721e+06	1.43716e+06	1.39087e+06	1.10996e+06	1.47008e+06	1.32493e+06	13817.5	1.4723e+06	1.75012e+06	1.39934e+06	Used	K.SPLFMGK.V	[405-411]
	High	P01009		Alpha-1-antitrypsin OS=Homo sapiens OX=9606 GN=SERPINA1 PE=1 SV=3	[K].SVLGQLGITK.[V]		1	1.77	1015.61	508.311	2	80.9008	81.98	Unambiguous	22	2.115	0.744728	48.02	807629	392633	52.34	35.89	High	Peak Found	Peak Found	High	High	High	Not Found	High	High	High	High	High	Peak Found	High	High	Peak Found	High	High	High	Peak Found	High	High	High	872256	1.29369e+06	807629	791951
		Protein FDR Confidence: Combined		Accession	Description	Coverage [%]	# PSMs	Abundance Ratio: (D1 COVID) / (Control)	Abundance Ratio Variability [%]: (D1 COVID) / (Control)	Abundances (Grouped): D1 COVID	Abundances (Grouped): Control	Abundances (Grouped) CV [%]: D1 COVID	Abundances (Grouped) CV [%]: Control	# Unique Peptides	# Razor Peptides	Abundance: F3: Sample, D1 COVID	Abundance: F13: Sample, D1 COVID	Abundance: F15: Sample, D1 COVID	Abundance: F26: Sample, D1 COVID	Abundance: F28: Sample, D1 COVID	Abundance: F30: Sample, D1 COVID	Abundance: F33: Sample, D1 COVID	Abundance: F36: Sample, D1 COVID	Abundance: F1: Sample, Control	Abundance: F2: Sample, Control	Abundance: F7: Sample, Control	Abundance: F8: Sample, Control	Abundance: F9: Sample, Control	Abundance: F10: Sample, Control	Abundance: F11: Sample, Control	Abundance: F12: Sample, Control	Abundance: F19: Sample, Control	Abundance: F20: Sample, Control	Abundance: F21: Sample, Control	Abundance: F22: Sample, Control	Abundance: F23: Sample, Control	Abundance: F24: Sample, Control	Abundance: F25: Sample, Control	Quan Usage	Sequence in Protein	Positions in Protein
		High		P01009	Alpha-1-antitrypsin OS=Homo sapiens OX=9606 GN=SERPINA1 PE=1 SV=3	49	76	2.09	72.34	3.12838e+06	1.47008e+06	51.39	38.66	16	0	2.81091e+06	4.12757e+06	2.64465e+06	3.80545e+06	538799	3.4817e+06	744721	4.11443e+06	1.54063e+06	2.7961e+06	2.1266e+06	2.08357e+06	1.41855e+06	1.8721e+06	1.43716e+06	1.39087e+06	1.10996e+06	1.47008e+06	1.32493e+06	13817.5	1.4723e+06	1.75012e+06	1.39934e+06	Used	K.SVLGQLGITK.V	[325-334]
	High	P01009		Alpha-1-antitrypsin OS=Homo sapiens OX=9606 GN=SERPINA1 PE=1 SV=3	[R].TLNQPDSQLQLTTGNGLFLSEGLK.[L]		1	1.01	2574.34	858.786	3	140.111	126.86	Unambiguous	2	1.663	0.808556	124.6	45855.4	29638.4	90.56	88.72	High	Peak Found	High	Peak Found	Not Found	Peak Found	Peak Found	Peak Found	Peak Found	Peak Found	Peak Found	Peak Found	Peak Found	Peak Found	Peak Found	Peak Found	Peak Found	Peak Found	Peak Found	Not Found	Peak Found	Peak Found	Peak Found	45855.4	30448.5	39201.7	211057
		Protein FDR Confidence: Combined		Accession	Description	Coverage [%]	# PSMs	Abundance Ratio: (D1 COVID) / (Control)	Abundance Ratio Variability [%]: (D1 COVID) / (Control)	Abundances (Grouped): D1 COVID	Abundances (Grouped): Control	Abundances (Grouped) CV [%]: D1 COVID	Abundances (Grouped) CV [%]: Control	# Unique Peptides	# Razor Peptides	Abundance: F3: Sample, D1 COVID	Abundance: F13: Sample, D1 COVID	Abundance: F15: Sample, D1 COVID	Abundance: F26: Sample, D1 COVID	Abundance: F28: Sample, D1 COVID	Abundance: F30: Sample, D1 COVID	Abundance: F33: Sample, D1 COVID	Abundance: F36: Sample, D1 COVID	Abundance: F1: Sample, Control	Abundance: F2: Sample, Control	Abundance: F7: Sample, Control	Abundance: F8: Sample, Control	Abundance: F9: Sample, Control	Abundance: F10: Sample, Control	Abundance: F11: Sample, Control	Abundance: F12: Sample, Control	Abundance: F19: Sample, Control	Abundance: F20: Sample, Control	Abundance: F21: Sample, Control	Abundance: F22: Sample, Control	Abundance: F23: Sample, Control	Abundance: F24: Sample, Control	Abundance: F25: Sample, Control	Quan Usage	Sequence in Protein	Positions in Protein
		High		P01009	Alpha-1-antitrypsin OS=Homo sapiens OX=9606 GN=SERPINA1 PE=1 SV=3	49	76	2.09	72.34	3.12838e+06	1.47008e+06	51.39	38.66	16	0	2.81091e+06	4.12757e+06	2.64465e+06	3.80545e+06	538799	3.4817e+06	744721	4.11443e+06	1.54063e+06	2.7961e+06	2.1266e+06	2.08357e+06	1.41855e+06	1.8721e+06	1.43716e+06	1.39087e+06	1.10996e+06	1.47008e+06	1.32493e+06	13817.5	1.4723e+06	1.75012e+06	1.39934e+06	Used	R.TLNQPDSQLQLTTGNGLFLSEGLK.L	[126-149]
	High	P01009		Alpha-1-antitrypsin OS=Homo sapiens OX=9606 GN=SERPINA1 PE=1 SV=3	[K].FLENEDRR.[-S]		1	1.11	1078.53	360.181	3	21.0568	21.43	Unambiguous	6	2.273	0.738204	43.53	572592	236795	52.79	38.41	Not Found	High	Peak Found	High	Peak Found	Peak Found	Not Found	Peak Found	Peak Found	Peak Found	Peak Found	High	Peak Found	Peak Found	Peak Found	High	Peak Found	High	High	Peak Found	Peak Found	Peak Found	Peak Found		827164	510840	611281
		Protein FDR Confidence: Combined		Accession	Description	Coverage [%]	# PSMs	Abundance Ratio: (D1 COVID) / (Control)	Abundance Ratio Variability [%]: (D1 COVID) / (Control)	Abundances (Grouped): D1 COVID	Abundances (Grouped): Control	Abundances (Grouped) CV [%]: D1 COVID	Abundances (Grouped) CV [%]: Control	# Unique Peptides	# Razor Peptides	Abundance: F3: Sample, D1 COVID	Abundance: F13: Sample, D1 COVID	Abundance: F15: Sample, D1 COVID	Abundance: F26: Sample, D1 COVID	Abundance: F28: Sample, D1 COVID	Abundance: F30: Sample, D1 COVID	Abundance: F33: Sample, D1 COVID	Abundance: F36: Sample, D1 COVID	Abundance: F1: Sample, Control	Abundance: F2: Sample, Control	Abundance: F7: Sample, Control	Abundance: F8: Sample, Control	Abundance: F9: Sample, Control	Abundance: F10: Sample, Control	Abundance: F11: Sample, Control	Abundance: F12: Sample, Control	Abundance: F19: Sample, Control	Abundance: F20: Sample, Control	Abundance: F21: Sample, Control	Abundance: F22: Sample, Control	Abundance: F23: Sample, Control	Abundance: F24: Sample, Control	Abundance: F25: Sample, Control	Quan Usage	Sequence in Protein	Positions in Protein
		High		P01009	Alpha-1-antitrypsin OS=Homo sapiens OX=9606 GN=SERPINA1 PE=1 SV=3	49	76	2.09	72.34	3.12838e+06	1.47008e+06	51.39	38.66	16	0	2.81091e+06	4.12757e+06	2.64465e+06	3.80545e+06	538799	3.4817e+06	744721	4.11443e+06	1.54063e+06	2.7961e+06	2.1266e+06	2.08357e+06	1.41855e+06	1.8721e+06	1.43716e+06	1.39087e+06	1.10996e+06	1.47008e+06	1.32493e+06	13817.5	1.4723e+06	1.75012e+06	1.39934e+06	Used	K.FLENEDRR.S	[299-306]
	High	P01009		Alpha-1-antitrypsin OS=Homo sapiens OX=9606 GN=SERPINA1 PE=1 SV=3	[K].FNKPFVFLMIEQNTK.[S]		1	2.58	1855.98	619.331	3	116.186	117.08	Unambiguous	3	0.621	0.947033	54.24	16648.8	64209.3	112.04	87.54	High	Not Found	Not Found	Peak Found	High	Peak Found	Not Found	Peak Found	Not Found	Not Found	Peak Found	Peak Found	Not Found	High	Not Found	Peak Found	Peak Found	Not Found	Not Found	Not Found	Not Found	Not Found	Peak Found	122954			12133.8
		Protein FDR Confidence: Combined		Accession	Description	Coverage [%]	# PSMs	Abundance Ratio: (D1 COVID) / (Control)	Abundance Ratio Variability [%]: (D1 COVID) / (Control)	Abundances (Grouped): D1 COVID	Abundances (Grouped): Control	Abundances (Grouped) CV [%]: D1 COVID	Abundances (Grouped) CV [%]: Control	# Unique Peptides	# Razor Peptides	Abundance: F3: Sample, D1 COVID	Abundance: F13: Sample, D1 COVID	Abundance: F15: Sample, D1 COVID	Abundance: F26: Sample, D1 COVID	Abundance: F28: Sample, D1 COVID	Abundance: F30: Sample, D1 COVID	Abundance: F33: Sample, D1 COVID	Abundance: F36: Sample, D1 COVID	Abundance: F1: Sample, Control	Abundance: F2: Sample, Control	Abundance: F7: Sample, Control	Abundance: F8: Sample, Control	Abundance: F9: Sample, Control	Abundance: F10: Sample, Control	Abundance: F11: Sample, Control	Abundance: F12: Sample, Control	Abundance: F19: Sample, Control	Abundance: F20: Sample, Control	Abundance: F21: Sample, Control	Abundance: F22: Sample, Control	Abundance: F23: Sample, Control	Abundance: F24: Sample, Control	Abundance: F25: Sample, Control	Quan Usage	Sequence in Protein	Positions in Protein
		High		P01009	Alpha-1-antitrypsin OS=Homo sapiens OX=9606 GN=SERPINA1 PE=1 SV=3	49	76	2.09	72.34	3.12838e+06	1.47008e+06	51.39	38.66	16	0	2.81091e+06	4.12757e+06	2.64465e+06	3.80545e+06	538799	3.4817e+06	744721	4.11443e+06	1.54063e+06	2.7961e+06	2.1266e+06	2.08357e+06	1.41855e+06	1.8721e+06	1.43716e+06	1.39087e+06	1.10996e+06	1.47008e+06	1.32493e+06	13817.5	1.4723e+06	1.75012e+06	1.39934e+06	Used	K.FNKPFVFLMIEQNTK.S	[390-404]
	High	P01009		Alpha-1-antitrypsin OS=Homo sapiens OX=9606 GN=SERPINA1 PE=1 SV=3	[K].DTEEEDFHVDQVTTVKVPMMK.[R]		1	1	2478.15	620.294	4	98.8438	98.49	Unambiguous	2	3.877	0.551253	123.85	25705.6	6354.59	142.82	130.09	Not Found	Peak Found	Peak Found	Not Found	Not Found	High	Not Found	Peak Found	High	Not Found	Not Found	Peak Found	Not Found	Peak Found	Not Found	Peak Found	Not Found	Not Found	Not Found	Not Found	Not Found	Not Found	Not Found		20275	5649.67
		Protein FDR Confidence: Combined		Accession	Description	Coverage [%]	# PSMs	Abundance Ratio: (D1 COVID) / (Control)	Abundance Ratio Variability [%]: (D1 COVID) / (Control)	Abundances (Grouped): D1 COVID	Abundances (Grouped): Control	Abundances (Grouped) CV [%]: D1 COVID	Abundances (Grouped) CV [%]: Control	# Unique Peptides	# Razor Peptides	Abundance: F3: Sample, D1 COVID	Abundance: F13: Sample, D1 COVID	Abundance: F15: Sample, D1 COVID	Abundance: F26: Sample, D1 COVID	Abundance: F28: Sample, D1 COVID	Abundance: F30: Sample, D1 COVID	Abundance: F33: Sample, D1 COVID	Abundance: F36: Sample, D1 COVID	Abundance: F1: Sample, Control	Abundance: F2: Sample, Control	Abundance: F7: Sample, Control	Abundance: F8: Sample, Control	Abundance: F9: Sample, Control	Abundance: F10: Sample, Control	Abundance: F11: Sample, Control	Abundance: F12: Sample, Control	Abundance: F19: Sample, Control	Abundance: F20: Sample, Control	Abundance: F21: Sample, Control	Abundance: F22: Sample, Control	Abundance: F23: Sample, Control	Abundance: F24: Sample, Control	Abundance: F25: Sample, Control	Quan Usage	Sequence in Protein	Positions in Protein
		High		P01009	Alpha-1-antitrypsin OS=Homo sapiens OX=9606 GN=SERPINA1 PE=1 SV=3	49	76	2.09	72.34	3.12838e+06	1.47008e+06	51.39	38.66	16	0	2.81091e+06	4.12757e+06	2.64465e+06	3.80545e+06	538799	3.4817e+06	744721	4.11443e+06	1.54063e+06	2.7961e+06	2.1266e+06	2.08357e+06	1.41855e+06	1.8721e+06	1.43716e+06	1.39087e+06	1.10996e+06	1.47008e+06	1.32493e+06	13817.5	1.4723e+06	1.75012e+06	1.39934e+06	Used	K.DTEEEDFHVDQVTTVKVPMMK.R	[226-246]
High	P02765	Alpha-2-HS-glycoprotein	S=Homo sapiens	5	1							1	0
	Confidence	Master Protein Accessions		Master Protein Descriptions	Annotated Sequence	Modifications	# Protein Groups	XCorr (by Search Engine): Sequest HT	Theo. MH+ [Da]	m/z [Da] (by Search Engine): Sequest HT	Charge (by Search Engine): Sequest HT	RT [min] (by Search Engine): Sequest HT	Top Apex RT [min]	PSM Ambiguity	# PSMs	Abundance Ratio: (D1 COVID) / (Control)	Abundance Ratio Adj. P-Value: (D1 COVID) / (Control)	Abundance Ratio Variability [%]: (D1 COVID) / (Control)	Abundances (Grouped): D1 COVID	Abundances (Grouped): Control	Abundances (Grouped) CV [%]: D1 COVID	Abundances (Grouped) CV [%]: Control	Found in Sample: [S3] F3: Sample, D1 COVID	Found in Sample: [S13] F13: Sample, D1 COVID	Found in Sample: [S15] F15: Sample, D1 COVID	Found in Sample: [S26] F26: Sample, D1 COVID	Found in Sample: [S28] F28: Sample, D1 COVID	Found in Sample: [S30] F30: Sample, D1 COVID	Found in Sample: [S33] F33: Sample, D1 COVID	Found in Sample: [S36] F36: Sample, D1 COVID	Found in Sample: [S1] F1: Sample, Control	Found in Sample: [S2] F2: Sample, Control	Found in Sample: [S7] F7: Sample, Control	Found in Sample: [S8] F8: Sample, Control	Found in Sample: [S9] F9: Sample, Control	Found in Sample: [S10] F10: Sample, Control	Found in Sample: [S11] F11: Sample, Control	Found in Sample: [S12] F12: Sample, Control	Found in Sample: [S19] F19: Sample, Control	Found in Sample: [S20] F20: Sample, Control	Found in Sample: [S21] F21: Sample, Control	Found in Sample: [S22] F22: Sample, Control	Found in Sample: [S23] F23: Sample, Control	Found in Sample: [S24] F24: Sample, Control	Found in Sample: [S25] F25: Sample, Control	Abundance: F3: Sample, D1 COVID	Abundance: F13: Sample, D1 COVID	Abundance: F15: Sample, D1 COVID	Abundance: F26: Sample, D1 COVID
	High	P02765		Alpha-2-HS-glycoprotein OS=Homo sapiens OX=9606 GN=AHSG PE=1 SV=2	[R].HTFMGVVSLGSPSGEVSHPR.[K]		1	2.87	2081.02	694.346	3	82.9099		Unambiguous	1								Not Found	Not Found	Not Found	Not Found	Not Found	Not Found	Not Found	Not Found	High	Not Found	Not Found	Not Found	Not Found	Not Found	Not Found	Not Found	Not Found	Not Found	Not Found	Not Found	Not Found	Not Found	Not Found
		Protein FDR Confidence: Combined		Accession	Description	Coverage [%]	# PSMs	Abundance Ratio: (D1 COVID) / (Control)	Abundance Ratio Variability [%]: (D1 COVID) / (Control)	Abundances (Grouped): D1 COVID	Abundances (Grouped): Control	Abundances (Grouped) CV [%]: D1 COVID	Abundances (Grouped) CV [%]: Control	# Unique Peptides	# Razor Peptides	Abundance: F3: Sample, D1 COVID	Abundance: F13: Sample, D1 COVID	Abundance: F15: Sample, D1 COVID	Abundance: F26: Sample, D1 COVID	Abundance: F28: Sample, D1 COVID	Abundance: F30: Sample, D1 COVID	Abundance: F33: Sample, D1 COVID	Abundance: F36: Sample, D1 COVID	Abundance: F1: Sample, Control	Abundance: F2: Sample, Control	Abundance: F7: Sample, Control	Abundance: F8: Sample, Control	Abundance: F9: Sample, Control	Abundance: F10: Sample, Control	Abundance: F11: Sample, Control	Abundance: F12: Sample, Control	Abundance: F19: Sample, Control	Abundance: F20: Sample, Control	Abundance: F21: Sample, Control	Abundance: F22: Sample, Control	Abundance: F23: Sample, Control	Abundance: F24: Sample, Control	Abundance: F25: Sample, Control	Quan Usage	Sequence in Protein	Positions in Protein
		High		P02765	Alpha-2-HS-glycoprotein OS=Homo sapiens OX=9606 GN=AHSG PE=1 SV=2	5	1							1	0																								Not Used	R.HTFMGVVSLGSPSGEVSHPR.K	[318-337]
High	Q9H6X2	Anthrax toxin receptor 1	S=Homo sapiens	2	1	0.01			26527.3		59.77	1	0									12356.6	15057.8	44431.5	45670.3	37095.7	48952.1	18893.7	26527.3	18668.7	40730.8	67812.7	1256.97	24226.2	11023.6	34605
	Confidence	Master Protein Accessions		Master Protein Descriptions	Annotated Sequence	Modifications	# Protein Groups	XCorr (by Search Engine): Sequest HT	Theo. MH+ [Da]	m/z [Da] (by Search Engine): Sequest HT	Charge (by Search Engine): Sequest HT	RT [min] (by Search Engine): Sequest HT	Top Apex RT [min]	PSM Ambiguity	# PSMs	Abundance Ratio: (D1 COVID) / (Control)	Abundance Ratio Adj. P-Value: (D1 COVID) / (Control)	Abundance Ratio Variability [%]: (D1 COVID) / (Control)	Abundances (Grouped): D1 COVID	Abundances (Grouped): Control	Abundances (Grouped) CV [%]: D1 COVID	Abundances (Grouped) CV [%]: Control	Found in Sample: [S3] F3: Sample, D1 COVID	Found in Sample: [S13] F13: Sample, D1 COVID	Found in Sample: [S15] F15: Sample, D1 COVID	Found in Sample: [S26] F26: Sample, D1 COVID	Found in Sample: [S28] F28: Sample, D1 COVID	Found in Sample: [S30] F30: Sample, D1 COVID	Found in Sample: [S33] F33: Sample, D1 COVID	Found in Sample: [S36] F36: Sample, D1 COVID	Found in Sample: [S1] F1: Sample, Control	Found in Sample: [S2] F2: Sample, Control	Found in Sample: [S7] F7: Sample, Control	Found in Sample: [S8] F8: Sample, Control	Found in Sample: [S9] F9: Sample, Control	Found in Sample: [S10] F10: Sample, Control	Found in Sample: [S11] F11: Sample, Control	Found in Sample: [S12] F12: Sample, Control	Found in Sample: [S19] F19: Sample, Control	Found in Sample: [S20] F20: Sample, Control	Found in Sample: [S21] F21: Sample, Control	Found in Sample: [S22] F22: Sample, Control	Found in Sample: [S23] F23: Sample, Control	Found in Sample: [S24] F24: Sample, Control	Found in Sample: [S25] F25: Sample, Control	Abundance: F3: Sample, D1 COVID	Abundance: F13: Sample, D1 COVID	Abundance: F15: Sample, D1 COVID	Abundance: F26: Sample, D1 COVID
	High	P58335		Anthrax toxin receptor 2 OS=Homo sapiens OX=9606 GN=ANTXR2 PE=1 SV=5	[K].WPTVDASYYGGR.[G]		1	1.18	1371.63	686.321	2	84.9899	84.61	Unambiguous	1	0.01	6.33654e-17			26527.3		59.77	Not Found	Not Found	Not Found	Not Found	Not Found	Not Found	Not Found	Not Found	Peak Found	Peak Found	Peak Found	Peak Found	High	Peak Found	Peak Found	Peak Found	Peak Found	Peak Found	Peak Found	Peak Found	Peak Found	Peak Found	Peak Found
		Protein FDR Confidence: Combined		Accession	Description	Coverage [%]	# PSMs	Abundance Ratio: (D1 COVID) / (Control)	Abundance Ratio Variability [%]: (D1 COVID) / (Control)	Abundances (Grouped): D1 COVID	Abundances (Grouped): Control	Abundances (Grouped) CV [%]: D1 COVID	Abundances (Grouped) CV [%]: Control	# Unique Peptides	# Razor Peptides	Abundance: F3: Sample, D1 COVID	Abundance: F13: Sample, D1 COVID	Abundance: F15: Sample, D1 COVID	Abundance: F26: Sample, D1 COVID	Abundance: F28: Sample, D1 COVID	Abundance: F30: Sample, D1 COVID	Abundance: F33: Sample, D1 COVID	Abundance: F36: Sample, D1 COVID	Abundance: F1: Sample, Control	Abundance: F2: Sample, Control	Abundance: F7: Sample, Control	Abundance: F8: Sample, Control	Abundance: F9: Sample, Control	Abundance: F10: Sample, Control	Abundance: F11: Sample, Control	Abundance: F12: Sample, Control	Abundance: F19: Sample, Control	Abundance: F20: Sample, Control	Abundance: F21: Sample, Control	Abundance: F22: Sample, Control	Abundance: F23: Sample, Control	Abundance: F24: Sample, Control	Abundance: F25: Sample, Control	Quan Usage	Sequence in Protein	Positions in Protein
		High		P58335	Anthrax toxin receptor 2 OS=Homo sapiens OX=9606 GN=ANTXR2 PE=1 SV=5	4	4	1.016	27.21	78805.7	103789	18.63	57.28	2	0		78805.7	66397.2					96248.4	12356.6	15057.8	142300	128692	117136	120673	103789	93071.5	68372.1	137575	146645	17120.7	97317.9	11023.6	110905	Used	K.WPTVDASYYGGR.G	[373-384]
		High		Q9H6X2	Anthrax toxin receptor 1 OS=Homo sapiens OX=9606 GN=ANTXR1 PE=1 SV=2	2	1	0.01			26527.3		59.77	1	0									12356.6	15057.8	44431.5	45670.3	37095.7	48952.1	18893.7	26527.3	18668.7	40730.8	67812.7	1256.97	24226.2	11023.6	34605	Used	K.WPTVDASYYGGR.G	[375-386]
High	P58335	Anthrax toxin receptor 2	S=Homo sapiens	4	4	1.016	27.21	78805.7	103789	18.63	57.28	2	0		78805.7	66397.2					96248.4	12356.6	15057.8	142300	128692	117136	120673	103789	93071.5	68372.1	137575	146645	17120.7	97317.9	11023.6	110905
	Confidence	Master Protein Accessions		Master Protein Descriptions	Annotated Sequence	Modifications	# Protein Groups	XCorr (by Search Engine): Sequest HT	Theo. MH+ [Da]	m/z [Da] (by Search Engine): Sequest HT	Charge (by Search Engine): Sequest HT	RT [min] (by Search Engine): Sequest HT	Top Apex RT [min]	PSM Ambiguity	# PSMs	Abundance Ratio: (D1 COVID) / (Control)	Abundance Ratio Adj. P-Value: (D1 COVID) / (Control)	Abundance Ratio Variability [%]: (D1 COVID) / (Control)	Abundances (Grouped): D1 COVID	Abundances (Grouped): Control	Abundances (Grouped) CV [%]: D1 COVID	Abundances (Grouped) CV [%]: Control	Found in Sample: [S3] F3: Sample, D1 COVID	Found in Sample: [S13] F13: Sample, D1 COVID	Found in Sample: [S15] F15: Sample, D1 COVID	Found in Sample: [S26] F26: Sample, D1 COVID	Found in Sample: [S28] F28: Sample, D1 COVID	Found in Sample: [S30] F30: Sample, D1 COVID	Found in Sample: [S33] F33: Sample, D1 COVID	Found in Sample: [S36] F36: Sample, D1 COVID	Found in Sample: [S1] F1: Sample, Control	Found in Sample: [S2] F2: Sample, Control	Found in Sample: [S7] F7: Sample, Control	Found in Sample: [S8] F8: Sample, Control	Found in Sample: [S9] F9: Sample, Control	Found in Sample: [S10] F10: Sample, Control	Found in Sample: [S11] F11: Sample, Control	Found in Sample: [S12] F12: Sample, Control	Found in Sample: [S19] F19: Sample, Control	Found in Sample: [S20] F20: Sample, Control	Found in Sample: [S21] F21: Sample, Control	Found in Sample: [S22] F22: Sample, Control	Found in Sample: [S23] F23: Sample, Control	Found in Sample: [S24] F24: Sample, Control	Found in Sample: [S25] F25: Sample, Control	Abundance: F3: Sample, D1 COVID	Abundance: F13: Sample, D1 COVID	Abundance: F15: Sample, D1 COVID	Abundance: F26: Sample, D1 COVID
	High	P58335		Anthrax toxin receptor 2 OS=Homo sapiens OX=9606 GN=ANTXR2 PE=1 SV=5	[K].WPTVDASYYGGR.[G]		1	1.18	1371.63	686.321	2	84.9899	84.61	Unambiguous	1	0.01	6.33654e-17			26527.3		59.77	Not Found	Not Found	Not Found	Not Found	Not Found	Not Found	Not Found	Not Found	Peak Found	Peak Found	Peak Found	Peak Found	High	Peak Found	Peak Found	Peak Found	Peak Found	Peak Found	Peak Found	Peak Found	Peak Found	Peak Found	Peak Found
		Protein FDR Confidence: Combined		Accession	Description	Coverage [%]	# PSMs	Abundance Ratio: (D1 COVID) / (Control)	Abundance Ratio Variability [%]: (D1 COVID) / (Control)	Abundances (Grouped): D1 COVID	Abundances (Grouped): Control	Abundances (Grouped) CV [%]: D1 COVID	Abundances (Grouped) CV [%]: Control	# Unique Peptides	# Razor Peptides	Abundance: F3: Sample, D1 COVID	Abundance: F13: Sample, D1 COVID	Abundance: F15: Sample, D1 COVID	Abundance: F26: Sample, D1 COVID	Abundance: F28: Sample, D1 COVID	Abundance: F30: Sample, D1 COVID	Abundance: F33: Sample, D1 COVID	Abundance: F36: Sample, D1 COVID	Abundance: F1: Sample, Control	Abundance: F2: Sample, Control	Abundance: F7: Sample, Control	Abundance: F8: Sample, Control	Abundance: F9: Sample, Control	Abundance: F10: Sample, Control	Abundance: F11: Sample, Control	Abundance: F12: Sample, Control	Abundance: F19: Sample, Control	Abundance: F20: Sample, Control	Abundance: F21: Sample, Control	Abundance: F22: Sample, Control	Abundance: F23: Sample, Control	Abundance: F24: Sample, Control	Abundance: F25: Sample, Control	Quan Usage	Sequence in Protein	Positions in Protein
		High		P58335	Anthrax toxin receptor 2 OS=Homo sapiens OX=9606 GN=ANTXR2 PE=1 SV=5	4	4	1.016	27.21	78805.7	103789	18.63	57.28	2	0		78805.7	66397.2					96248.4	12356.6	15057.8	142300	128692	117136	120673	103789	93071.5	68372.1	137575	146645	17120.7	97317.9	11023.6	110905	Used	K.WPTVDASYYGGR.G	[373-384]
		High		Q9H6X2	Anthrax toxin receptor 1 OS=Homo sapiens OX=9606 GN=ANTXR1 PE=1 SV=2	2	1	0.01			26527.3		59.77	1	0									12356.6	15057.8	44431.5	45670.3	37095.7	48952.1	18893.7	26527.3	18668.7	40730.8	67812.7	1256.97	24226.2	11023.6	34605	Used	K.WPTVDASYYGGR.G	[375-386]
	High	P58335		Anthrax toxin receptor 2 OS=Homo sapiens OX=9606 GN=ANTXR2 PE=1 SV=5	[K].ISKGLEDLKR.[V]		1	1.14	1158.68	386.9	3	35.6164	35.3	Unambiguous	3	1.016	0.881389	27.21	78805.7	77555.8	18.63	30.32	Not Found	Peak Found	Peak Found	Not Found	Not Found	Not Found	Not Found	Peak Found	Not Found	Not Found	Peak Found	Peak Found	Peak Found	Peak Found	High	Peak Found	Peak Found	Peak Found	High	Peak Found	Peak Found	Not Found	High		78805.7	66397.2
		Protein FDR Confidence: Combined		Accession	Description	Coverage [%]	# PSMs	Abundance Ratio: (D1 COVID) / (Control)	Abundance Ratio Variability [%]: (D1 COVID) / (Control)	Abundances (Grouped): D1 COVID	Abundances (Grouped): Control	Abundances (Grouped) CV [%]: D1 COVID	Abundances (Grouped) CV [%]: Control	# Unique Peptides	# Razor Peptides	Abundance: F3: Sample, D1 COVID	Abundance: F13: Sample, D1 COVID	Abundance: F15: Sample, D1 COVID	Abundance: F26: Sample, D1 COVID	Abundance: F28: Sample, D1 COVID	Abundance: F30: Sample, D1 COVID	Abundance: F33: Sample, D1 COVID	Abundance: F36: Sample, D1 COVID	Abundance: F1: Sample, Control	Abundance: F2: Sample, Control	Abundance: F7: Sample, Control	Abundance: F8: Sample, Control	Abundance: F9: Sample, Control	Abundance: F10: Sample, Control	Abundance: F11: Sample, Control	Abundance: F12: Sample, Control	Abundance: F19: Sample, Control	Abundance: F20: Sample, Control	Abundance: F21: Sample, Control	Abundance: F22: Sample, Control	Abundance: F23: Sample, Control	Abundance: F24: Sample, Control	Abundance: F25: Sample, Control	Quan Usage	Sequence in Protein	Positions in Protein
		High		P58335	Anthrax toxin receptor 2 OS=Homo sapiens OX=9606 GN=ANTXR2 PE=1 SV=5	4	4	1.016	27.21	78805.7	103789	18.63	57.28	2	0		78805.7	66397.2					96248.4	12356.6	15057.8	142300	128692	117136	120673	103789	93071.5	68372.1	137575	146645	17120.7	97317.9	11023.6	110905	Used	K.ISKGLEDLKR.V	[102-111]
High	P02647	Apolipoprotein A-I	S=Homo sapiens	93	2167	0.153	2.74	9.82592e+07	5.57131e+08	61.55	55.18	54	0	2.79604e+07	1.04533e+07	1.00888e+08	1.38432e+08	1.72639e+08	1.10683e+08	5.62294e+07	9.56988e+07	2.50325e+08	5.00384e+08	1.0771e+09	8.33084e+08	8.62328e+08	1.26342e+09	4.28983e+08	5.92093e+08	5.57131e+08	8.07601e+08	9.62476e+08	7.60593e+06	4.2469e+08	2.52901e+08	4.80982e+08
	Confidence	Master Protein Accessions		Master Protein Descriptions	Annotated Sequence	Modifications	# Protein Groups	XCorr (by Search Engine): Sequest HT	Theo. MH+ [Da]	m/z [Da] (by Search Engine): Sequest HT	Charge (by Search Engine): Sequest HT	RT [min] (by Search Engine): Sequest HT	Top Apex RT [min]	PSM Ambiguity	# PSMs	Abundance Ratio: (D1 COVID) / (Control)	Abundance Ratio Adj. P-Value: (D1 COVID) / (Control)	Abundance Ratio Variability [%]: (D1 COVID) / (Control)	Abundances (Grouped): D1 COVID	Abundances (Grouped): Control	Abundances (Grouped) CV [%]: D1 COVID	Abundances (Grouped) CV [%]: Control	Found in Sample: [S3] F3: Sample, D1 COVID	Found in Sample: [S13] F13: Sample, D1 COVID	Found in Sample: [S15] F15: Sample, D1 COVID	Found in Sample: [S26] F26: Sample, D1 COVID	Found in Sample: [S28] F28: Sample, D1 COVID	Found in Sample: [S30] F30: Sample, D1 COVID	Found in Sample: [S33] F33: Sample, D1 COVID	Found in Sample: [S36] F36: Sample, D1 COVID	Found in Sample: [S1] F1: Sample, Control	Found in Sample: [S2] F2: Sample, Control	Found in Sample: [S7] F7: Sample, Control	Found in Sample: [S8] F8: Sample, Control	Found in Sample: [S9] F9: Sample, Control	Found in Sample: [S10] F10: Sample, Control	Found in Sample: [S11] F11: Sample, Control	Found in Sample: [S12] F12: Sample, Control	Found in Sample: [S19] F19: Sample, Control	Found in Sample: [S20] F20: Sample, Control	Found in Sample: [S21] F21: Sample, Control	Found in Sample: [S22] F22: Sample, Control	Found in Sample: [S23] F23: Sample, Control	Found in Sample: [S24] F24: Sample, Control	Found in Sample: [S25] F25: Sample, Control	Abundance: F3: Sample, D1 COVID	Abundance: F13: Sample, D1 COVID	Abundance: F15: Sample, D1 COVID	Abundance: F26: Sample, D1 COVID
	High	P02647		Apolipoprotein A-I OS=Homo sapiens OX=9606 GN=APOA1 PE=1 SV=1	[K].LSPLGEEMRDRAR.[A]		1	1.81	1529.79	383.2	4	40.7403	39.85	Unambiguous	5	0.058	0.485836	0.45	3141.74	149706	117.72	82.53	Not Found	Peak Found	Peak Found	Peak Found	Not Found	Peak Found	Not Found	Peak Found	Peak Found	Peak Found	Peak Found	High	Peak Found	High	Peak Found	Peak Found	Peak Found	High	High	Not Found	Peak Found	Not Found	Peak Found		3141.74	32887.5	925.463
		Protein FDR Confidence: Combined		Accession	Description	Coverage [%]	# PSMs	Abundance Ratio: (D1 COVID) / (Control)	Abundance Ratio Variability [%]: (D1 COVID) / (Control)	Abundances (Grouped): D1 COVID	Abundances (Grouped): Control	Abundances (Grouped) CV [%]: D1 COVID	Abundances (Grouped) CV [%]: Control	# Unique Peptides	# Razor Peptides	Abundance: F3: Sample, D1 COVID	Abundance: F13: Sample, D1 COVID	Abundance: F15: Sample, D1 COVID	Abundance: F26: Sample, D1 COVID	Abundance: F28: Sample, D1 COVID	Abundance: F30: Sample, D1 COVID	Abundance: F33: Sample, D1 COVID	Abundance: F36: Sample, D1 COVID	Abundance: F1: Sample, Control	Abundance: F2: Sample, Control	Abundance: F7: Sample, Control	Abundance: F8: Sample, Control	Abundance: F9: Sample, Control	Abundance: F10: Sample, Control	Abundance: F11: Sample, Control	Abundance: F12: Sample, Control	Abundance: F19: Sample, Control	Abundance: F20: Sample, Control	Abundance: F21: Sample, Control	Abundance: F22: Sample, Control	Abundance: F23: Sample, Control	Abundance: F24: Sample, Control	Abundance: F25: Sample, Control	Quan Usage	Sequence in Protein	Positions in Protein
		High		P02647	Apolipoprotein A-I OS=Homo sapiens OX=9606 GN=APOA1 PE=1 SV=1	93	2167	0.153	2.74	9.82592e+07	5.57131e+08	61.55	55.18	54	0	2.79604e+07	1.04533e+07	1.00888e+08	1.38432e+08	1.72639e+08	1.10683e+08	5.62294e+07	9.56988e+07	2.50325e+08	5.00384e+08	1.0771e+09	8.33084e+08	8.62328e+08	1.26342e+09	4.28983e+08	5.92093e+08	5.57131e+08	8.07601e+08	9.62476e+08	7.60593e+06	4.2469e+08	2.52901e+08	4.80982e+08	Used	K.LSPLGEEMRDRAR.A	[165-177]
	High	P02647		Apolipoprotein A-I OS=Homo sapiens OX=9606 GN=APOA1 PE=1 SV=1	[K].QLNLKLLDNWDSVTSTFSK.[L]		1	2.11	2209.15	737.055	3	130.914	132.08	Unambiguous	5	0.338	0.918984	15.58	14082.9	109701	122.45	98.47	Not Found	Not Found	Not Found	Not Found	High	Not Found	Peak Found	Not Found	Peak Found	Peak Found	Peak Found	High	Peak Found	High	Not Found	High	Peak Found	High	Peak Found	Not Found	Not Found	Peak Found	Peak Found
		Protein FDR Confidence: Combined		Accession	Description	Coverage [%]	# PSMs	Abundance Ratio: (D1 COVID) / (Control)	Abundance Ratio Variability [%]: (D1 COVID) / (Control)	Abundances (Grouped): D1 COVID	Abundances (Grouped): Control	Abundances (Grouped) CV [%]: D1 COVID	Abundances (Grouped) CV [%]: Control	# Unique Peptides	# Razor Peptides	Abundance: F3: Sample, D1 COVID	Abundance: F13: Sample, D1 COVID	Abundance: F15: Sample, D1 COVID	Abundance: F26: Sample, D1 COVID	Abundance: F28: Sample, D1 COVID	Abundance: F30: Sample, D1 COVID	Abundance: F33: Sample, D1 COVID	Abundance: F36: Sample, D1 COVID	Abundance: F1: Sample, Control	Abundance: F2: Sample, Control	Abundance: F7: Sample, Control	Abundance: F8: Sample, Control	Abundance: F9: Sample, Control	Abundance: F10: Sample, Control	Abundance: F11: Sample, Control	Abundance: F12: Sample, Control	Abundance: F19: Sample, Control	Abundance: F20: Sample, Control	Abundance: F21: Sample, Control	Abundance: F22: Sample, Control	Abundance: F23: Sample, Control	Abundance: F24: Sample, Control	Abundance: F25: Sample, Control	Quan Usage	Sequence in Protein	Positions in Protein
		High		P02647	Apolipoprotein A-I OS=Homo sapiens OX=9606 GN=APOA1 PE=1 SV=1	93	2167	0.153	2.74	9.82592e+07	5.57131e+08	61.55	55.18	54	0	2.79604e+07	1.04533e+07	1.00888e+08	1.38432e+08	1.72639e+08	1.10683e+08	5.62294e+07	9.56988e+07	2.50325e+08	5.00384e+08	1.0771e+09	8.33084e+08	8.62328e+08	1.26342e+09	4.28983e+08	5.92093e+08	5.57131e+08	8.07601e+08	9.62476e+08	7.60593e+06	4.2469e+08	2.52901e+08	4.80982e+08	Used	K.QLNLKLLDNWDSVTSTFSK.L	[65-83]
	High	P02647		Apolipoprotein A-I OS=Homo sapiens OX=9606 GN=APOA1 PE=1 SV=1	[R].QKLHELQEKLSPLGEEMR.[D]		1	3.33	2165.14	542.041	4	64.7563	64.43	Unambiguous	38	0.087	0.673002	0.96	147974	811974	69.16	95.67	Not Found	Not Found	Not Found	High	Not Found	High	Not Found	Peak Found	High	High	High	High	High	High	Peak Found	High	High	High	High	Not Found	High	High	High				158005
		Protein FDR Confidence: Combined		Accession	Description	Coverage [%]	# PSMs	Abundance Ratio: (D1 COVID) / (Control)	Abundance Ratio Variability [%]: (D1 COVID) / (Control)	Abundances (Grouped): D1 COVID	Abundances (Grouped): Control	Abundances (Grouped) CV [%]: D1 COVID	Abundances (Grouped) CV [%]: Control	# Unique Peptides	# Razor Peptides	Abundance: F3: Sample, D1 COVID	Abundance: F13: Sample, D1 COVID	Abundance: F15: Sample, D1 COVID	Abundance: F26: Sample, D1 COVID	Abundance: F28: Sample, D1 COVID	Abundance: F30: Sample, D1 COVID	Abundance: F33: Sample, D1 COVID	Abundance: F36: Sample, D1 COVID	Abundance: F1: Sample, Control	Abundance: F2: Sample, Control	Abundance: F7: Sample, Control	Abundance: F8: Sample, Control	Abundance: F9: Sample, Control	Abundance: F10: Sample, Control	Abundance: F11: Sample, Control	Abundance: F12: Sample, Control	Abundance: F19: Sample, Control	Abundance: F20: Sample, Control	Abundance: F21: Sample, Control	Abundance: F22: Sample, Control	Abundance: F23: Sample, Control	Abundance: F24: Sample, Control	Abundance: F25: Sample, Control	Quan Usage	Sequence in Protein	Positions in Protein
		High		P02647	Apolipoprotein A-I OS=Homo sapiens OX=9606 GN=APOA1 PE=1 SV=1	93	2167	0.153	2.74	9.82592e+07	5.57131e+08	61.55	55.18	54	0	2.79604e+07	1.04533e+07	1.00888e+08	1.38432e+08	1.72639e+08	1.10683e+08	5.62294e+07	9.56988e+07	2.50325e+08	5.00384e+08	1.0771e+09	8.33084e+08	8.62328e+08	1.26342e+09	4.28983e+08	5.92093e+08	5.57131e+08	8.07601e+08	9.62476e+08	7.60593e+06	4.2469e+08	2.52901e+08	4.80982e+08	Used	R.QKLHELQEKLSPLGEEMR.D	[156-173]
	High	P02647		Apolipoprotein A-I OS=Homo sapiens OX=9606 GN=APOA1 PE=1 SV=1	[R].QKLHELQEK.[L]		1	2.42	1152.64	384.884	3	22.1963	14.55	Unambiguous	6	0.093	0.689547	1.02	1.06386e+06	10969970	72.3	58.09	Not Found	Peak Found	Peak Found	Not Found	High	Not Found	Not Found	Peak Found	Peak Found	Peak Found	High	Peak Found	High	High	Peak Found	Peak Found	Peak Found	Peak Found	High	Peak Found	Peak Found	Peak Found	Peak Found		155057	1.84138e+06
		Protein FDR Confidence: Combined		Accession	Description	Coverage [%]	# PSMs	Abundance Ratio: (D1 COVID) / (Control)	Abundance Ratio Variability [%]: (D1 COVID) / (Control)	Abundances (Grouped): D1 COVID	Abundances (Grouped): Control	Abundances (Grouped) CV [%]: D1 COVID	Abundances (Grouped) CV [%]: Control	# Unique Peptides	# Razor Peptides	Abundance: F3: Sample, D1 COVID	Abundance: F13: Sample, D1 COVID	Abundance: F15: Sample, D1 COVID	Abundance: F26: Sample, D1 COVID	Abundance: F28: Sample, D1 COVID	Abundance: F30: Sample, D1 COVID	Abundance: F33: Sample, D1 COVID	Abundance: F36: Sample, D1 COVID	Abundance: F1: Sample, Control	Abundance: F2: Sample, Control	Abundance: F7: Sample, Control	Abundance: F8: Sample, Control	Abundance: F9: Sample, Control	Abundance: F10: Sample, Control	Abundance: F11: Sample, Control	Abundance: F12: Sample, Control	Abundance: F19: Sample, Control	Abundance: F20: Sample, Control	Abundance: F21: Sample, Control	Abundance: F22: Sample, Control	Abundance: F23: Sample, Control	Abundance: F24: Sample, Control	Abundance: F25: Sample, Control	Quan Usage	Sequence in Protein	Positions in Protein
		High		P02647	Apolipoprotein A-I OS=Homo sapiens OX=9606 GN=APOA1 PE=1 SV=1	93	2167	0.153	2.74	9.82592e+07	5.57131e+08	61.55	55.18	54	0	2.79604e+07	1.04533e+07	1.00888e+08	1.38432e+08	1.72639e+08	1.10683e+08	5.62294e+07	9.56988e+07	2.50325e+08	5.00384e+08	1.0771e+09	8.33084e+08	8.62328e+08	1.26342e+09	4.28983e+08	5.92093e+08	5.57131e+08	8.07601e+08	9.62476e+08	7.60593e+06	4.2469e+08	2.52901e+08	4.80982e+08	Used	R.QKLHELQEK.L	[156-164]
	High	P02647		Apolipoprotein A-I OS=Homo sapiens OX=9606 GN=APOA1 PE=1 SV=1	[R].QGLLPVLESFK.[V]		1	3.74	1230.71	615.859	2	121.053	121.14	Unambiguous	77	0.099	0.698136	0.92	3.33208e+06	4.03667e+07	82.75	65.52	High	Peak Found	High	High	High	High	Not Found	High	High	High	High	High	High	High	High	High	High	High	High	Peak Found	High	High	High	2.12319e+06	259725	2.7993e+06	6.17278e+06
		Protein FDR Confidence: Combined		Accession	Description	Coverage [%]	# PSMs	Abundance Ratio: (D1 COVID) / (Control)	Abundance Ratio Variability [%]: (D1 COVID) / (Control)	Abundances (Grouped): D1 COVID	Abundances (Grouped): Control	Abundances (Grouped) CV [%]: D1 COVID	Abundances (Grouped) CV [%]: Control	# Unique Peptides	# Razor Peptides	Abundance: F3: Sample, D1 COVID	Abundance: F13: Sample, D1 COVID	Abundance: F15: Sample, D1 COVID	Abundance: F26: Sample, D1 COVID	Abundance: F28: Sample, D1 COVID	Abundance: F30: Sample, D1 COVID	Abundance: F33: Sample, D1 COVID	Abundance: F36: Sample, D1 COVID	Abundance: F1: Sample, Control	Abundance: F2: Sample, Control	Abundance: F7: Sample, Control	Abundance: F8: Sample, Control	Abundance: F9: Sample, Control	Abundance: F10: Sample, Control	Abundance: F11: Sample, Control	Abundance: F12: Sample, Control	Abundance: F19: Sample, Control	Abundance: F20: Sample, Control	Abundance: F21: Sample, Control	Abundance: F22: Sample, Control	Abundance: F23: Sample, Control	Abundance: F24: Sample, Control	Abundance: F25: Sample, Control	Quan Usage	Sequence in Protein	Positions in Protein
		High		P02647	Apolipoprotein A-I OS=Homo sapiens OX=9606 GN=APOA1 PE=1 SV=1	93	2167	0.153	2.74	9.82592e+07	5.57131e+08	61.55	55.18	54	0	2.79604e+07	1.04533e+07	1.00888e+08	1.38432e+08	1.72639e+08	1.10683e+08	5.62294e+07	9.56988e+07	2.50325e+08	5.00384e+08	1.0771e+09	8.33084e+08	8.62328e+08	1.26342e+09	4.28983e+08	5.92093e+08	5.57131e+08	8.07601e+08	9.62476e+08	7.60593e+06	4.2469e+08	2.52901e+08	4.80982e+08	Used	R.QGLLPVLESFK.V	[240-250]
	High	P02647		Apolipoprotein A-I OS=Homo sapiens OX=9606 GN=APOA1 PE=1 SV=1	[R].QEMSKDLEEVKAK.[V]		1	1.32	1534.78	384.45	4	30.105	29.69	Unambiguous	1	0.221	0.861919	5.87	14425.3	65341.9	101.33	46.82	Not Found	Not Found	Peak Found	Not Found	Not Found	Not Found	Peak Found	Peak Found	Peak Found	Peak Found	Peak Found	Peak Found	High	Peak Found	Peak Found	Peak Found	Peak Found	Peak Found	Peak Found	Not Found	Peak Found	Peak Found	Peak Found			14425.3
		Protein FDR Confidence: Combined		Accession	Description	Coverage [%]	# PSMs	Abundance Ratio: (D1 COVID) / (Control)	Abundance Ratio Variability [%]: (D1 COVID) / (Control)	Abundances (Grouped): D1 COVID	Abundances (Grouped): Control	Abundances (Grouped) CV [%]: D1 COVID	Abundances (Grouped) CV [%]: Control	# Unique Peptides	# Razor Peptides	Abundance: F3: Sample, D1 COVID	Abundance: F13: Sample, D1 COVID	Abundance: F15: Sample, D1 COVID	Abundance: F26: Sample, D1 COVID	Abundance: F28: Sample, D1 COVID	Abundance: F30: Sample, D1 COVID	Abundance: F33: Sample, D1 COVID	Abundance: F36: Sample, D1 COVID	Abundance: F1: Sample, Control	Abundance: F2: Sample, Control	Abundance: F7: Sample, Control	Abundance: F8: Sample, Control	Abundance: F9: Sample, Control	Abundance: F10: Sample, Control	Abundance: F11: Sample, Control	Abundance: F12: Sample, Control	Abundance: F19: Sample, Control	Abundance: F20: Sample, Control	Abundance: F21: Sample, Control	Abundance: F22: Sample, Control	Abundance: F23: Sample, Control	Abundance: F24: Sample, Control	Abundance: F25: Sample, Control	Quan Usage	Sequence in Protein	Positions in Protein
		High		P02647	Apolipoprotein A-I OS=Homo sapiens OX=9606 GN=APOA1 PE=1 SV=1	93	2167	0.153	2.74	9.82592e+07	5.57131e+08	61.55	55.18	54	0	2.79604e+07	1.04533e+07	1.00888e+08	1.38432e+08	1.72639e+08	1.10683e+08	5.62294e+07	9.56988e+07	2.50325e+08	5.00384e+08	1.0771e+09	8.33084e+08	8.62328e+08	1.26342e+09	4.28983e+08	5.92093e+08	5.57131e+08	8.07601e+08	9.62476e+08	7.60593e+06	4.2469e+08	2.52901e+08	4.80982e+08	Used	R.QEMSKDLEEVKAK.V	[108-120]
	High	P02647		Apolipoprotein A-I OS=Homo sapiens OX=9606 GN=APOA1 PE=1 SV=1	[R].QKVEPLRAELQEGAR.[Q]		1	3.7	1723.94	431.742	4	43.3565	40.04	Unambiguous	88	0.163	0.820041	2.75	4.66998e+06	2.71451e+07	68.23	67.55	High	Peak Found	High	High	High	High	High	High	High	High	High	High	High	High	High	High	High	High	High	High	High	High	High	2.31342e+06	503104	4.23575e+06	5.14873e+06
		Protein FDR Confidence: Combined		Accession	Description	Coverage [%]	# PSMs	Abundance Ratio: (D1 COVID) / (Control)	Abundance Ratio Variability [%]: (D1 COVID) / (Control)	Abundances (Grouped): D1 COVID	Abundances (Grouped): Control	Abundances (Grouped) CV [%]: D1 COVID	Abundances (Grouped) CV [%]: Control	# Unique Peptides	# Razor Peptides	Abundance: F3: Sample, D1 COVID	Abundance: F13: Sample, D1 COVID	Abundance: F15: Sample, D1 COVID	Abundance: F26: Sample, D1 COVID	Abundance: F28: Sample, D1 COVID	Abundance: F30: Sample, D1 COVID	Abundance: F33: Sample, D1 COVID	Abundance: F36: Sample, D1 COVID	Abundance: F1: Sample, Control	Abundance: F2: Sample, Control	Abundance: F7: Sample, Control	Abundance: F8: Sample, Control	Abundance: F9: Sample, Control	Abundance: F10: Sample, Control	Abundance: F11: Sample, Control	Abundance: F12: Sample, Control	Abundance: F19: Sample, Control	Abundance: F20: Sample, Control	Abundance: F21: Sample, Control	Abundance: F22: Sample, Control	Abundance: F23: Sample, Control	Abundance: F24: Sample, Control	Abundance: F25: Sample, Control	Quan Usage	Sequence in Protein	Positions in Protein
		High		P02647	Apolipoprotein A-I OS=Homo sapiens OX=9606 GN=APOA1 PE=1 SV=1	93	2167	0.153	2.74	9.82592e+07	5.57131e+08	61.55	55.18	54	0	2.79604e+07	1.04533e+07	1.00888e+08	1.38432e+08	1.72639e+08	1.10683e+08	5.62294e+07	9.56988e+07	2.50325e+08	5.00384e+08	1.0771e+09	8.33084e+08	8.62328e+08	1.26342e+09	4.28983e+08	5.92093e+08	5.57131e+08	8.07601e+08	9.62476e+08	7.60593e+06	4.2469e+08	2.52901e+08	4.80982e+08	Used	R.QKVEPLRAELQEGAR.Q	[141-155]
	High	P02647		Apolipoprotein A-I OS=Homo sapiens OX=9606 GN=APOA1 PE=1 SV=1	[K].LHELQEKLSPLGEEMRDR.[A]	1xOxidation [M15]	1	1.16	2196.11	440.027	5	49.2876	49.84	Unambiguous	5	0.096	0.697502	0.58	4154.24	43096.4		63.59	Not Found	Not Found	Peak Found	Not Found	Not Found	Not Found	Not Found	Not Found	Not Found	Not Found	High	High	Not Found	High	Peak Found	Peak Found	Peak Found	High	High	Not Found	Not Found	Not Found	Peak Found			4154.24
		Protein FDR Confidence: Combined		Accession	Description	Coverage [%]	# PSMs	Abundance Ratio: (D1 COVID) / (Control)	Abundance Ratio Variability [%]: (D1 COVID) / (Control)	Abundances (Grouped): D1 COVID	Abundances (Grouped): Control	Abundances (Grouped) CV [%]: D1 COVID	Abundances (Grouped) CV [%]: Control	# Unique Peptides	# Razor Peptides	Abundance: F3: Sample, D1 COVID	Abundance: F13: Sample, D1 COVID	Abundance: F15: Sample, D1 COVID	Abundance: F26: Sample, D1 COVID	Abundance: F28: Sample, D1 COVID	Abundance: F30: Sample, D1 COVID	Abundance: F33: Sample, D1 COVID	Abundance: F36: Sample, D1 COVID	Abundance: F1: Sample, Control	Abundance: F2: Sample, Control	Abundance: F7: Sample, Control	Abundance: F8: Sample, Control	Abundance: F9: Sample, Control	Abundance: F10: Sample, Control	Abundance: F11: Sample, Control	Abundance: F12: Sample, Control	Abundance: F19: Sample, Control	Abundance: F20: Sample, Control	Abundance: F21: Sample, Control	Abundance: F22: Sample, Control	Abundance: F23: Sample, Control	Abundance: F24: Sample, Control	Abundance: F25: Sample, Control	Quan Usage	Sequence in Protein	Positions in Protein
		High		P02647	Apolipoprotein A-I OS=Homo sapiens OX=9606 GN=APOA1 PE=1 SV=1	93	2167	0.153	2.74	9.82592e+07	5.57131e+08	61.55	55.18	54	0	2.79604e+07	1.04533e+07	1.00888e+08	1.38432e+08	1.72639e+08	1.10683e+08	5.62294e+07	9.56988e+07	2.50325e+08	5.00384e+08	1.0771e+09	8.33084e+08	8.62328e+08	1.26342e+09	4.28983e+08	5.92093e+08	5.57131e+08	8.07601e+08	9.62476e+08	7.60593e+06	4.2469e+08	2.52901e+08	4.80982e+08	Used	K.LHELQEKLSPLGEEMRDR.A	[158-175]
	High	P02647		Apolipoprotein A-I OS=Homo sapiens OX=9606 GN=APOA1 PE=1 SV=1	[K].LHELQEKLSPLGEEMRDR.[A]		1	4.89	2180.11	545.784	4	62.578	61.78	Unambiguous	48	0.012	0.0452707	0.02	9157.39	932935	83.79	90.92	Not Found	Not Found	Peak Found	Not Found	Not Found	Not Found	Peak Found	Peak Found	High	High	High	High	High	High	Peak Found	High	High	High	High	Not Found	High	High	High			9157.39
		Protein FDR Confidence: Combined		Accession	Description	Coverage [%]	# PSMs	Abundance Ratio: (D1 COVID) / (Control)	Abundance Ratio Variability [%]: (D1 COVID) / (Control)	Abundances (Grouped): D1 COVID	Abundances (Grouped): Control	Abundances (Grouped) CV [%]: D1 COVID	Abundances (Grouped) CV [%]: Control	# Unique Peptides	# Razor Peptides	Abundance: F3: Sample, D1 COVID	Abundance: F13: Sample, D1 COVID	Abundance: F15: Sample, D1 COVID	Abundance: F26: Sample, D1 COVID	Abundance: F28: Sample, D1 COVID	Abundance: F30: Sample, D1 COVID	Abundance: F33: Sample, D1 COVID	Abundance: F36: Sample, D1 COVID	Abundance: F1: Sample, Control	Abundance: F2: Sample, Control	Abundance: F7: Sample, Control	Abundance: F8: Sample, Control	Abundance: F9: Sample, Control	Abundance: F10: Sample, Control	Abundance: F11: Sample, Control	Abundance: F12: Sample, Control	Abundance: F19: Sample, Control	Abundance: F20: Sample, Control	Abundance: F21: Sample, Control	Abundance: F22: Sample, Control	Abundance: F23: Sample, Control	Abundance: F24: Sample, Control	Abundance: F25: Sample, Control	Quan Usage	Sequence in Protein	Positions in Protein
		High		P02647	Apolipoprotein A-I OS=Homo sapiens OX=9606 GN=APOA1 PE=1 SV=1	93	2167	0.153	2.74	9.82592e+07	5.57131e+08	61.55	55.18	54	0	2.79604e+07	1.04533e+07	1.00888e+08	1.38432e+08	1.72639e+08	1.10683e+08	5.62294e+07	9.56988e+07	2.50325e+08	5.00384e+08	1.0771e+09	8.33084e+08	8.62328e+08	1.26342e+09	4.28983e+08	5.92093e+08	5.57131e+08	8.07601e+08	9.62476e+08	7.60593e+06	4.2469e+08	2.52901e+08	4.80982e+08	Used	K.LHELQEKLSPLGEEMRDR.A	[158-175]
	High	P02647		Apolipoprotein A-I OS=Homo sapiens OX=9606 GN=APOA1 PE=1 SV=1	[K].LHELQEKLSPLGEEMR.[D]		1	3.23	1908.98	637	3	68.0075	67.46	Unambiguous	40	0.06	0.500973	0.43	68862.1	708571	76.07	87.41	High	Peak Found	Peak Found	High	Peak Found	Peak Found	Peak Found	High	High	High	High	High	High	High	Peak Found	High	High	High	High	Peak Found	High	High	High	161951	5727.19	101096	165926
		Protein FDR Confidence: Combined		Accession	Description	Coverage [%]	# PSMs	Abundance Ratio: (D1 COVID) / (Control)	Abundance Ratio Variability [%]: (D1 COVID) / (Control)	Abundances (Grouped): D1 COVID	Abundances (Grouped): Control	Abundances (Grouped) CV [%]: D1 COVID	Abundances (Grouped) CV [%]: Control	# Unique Peptides	# Razor Peptides	Abundance: F3: Sample, D1 COVID	Abundance: F13: Sample, D1 COVID	Abundance: F15: Sample, D1 COVID	Abundance: F26: Sample, D1 COVID	Abundance: F28: Sample, D1 COVID	Abundance: F30: Sample, D1 COVID	Abundance: F33: Sample, D1 COVID	Abundance: F36: Sample, D1 COVID	Abundance: F1: Sample, Control	Abundance: F2: Sample, Control	Abundance: F7: Sample, Control	Abundance: F8: Sample, Control	Abundance: F9: Sample, Control	Abundance: F10: Sample, Control	Abundance: F11: Sample, Control	Abundance: F12: Sample, Control	Abundance: F19: Sample, Control	Abundance: F20: Sample, Control	Abundance: F21: Sample, Control	Abundance: F22: Sample, Control	Abundance: F23: Sample, Control	Abundance: F24: Sample, Control	Abundance: F25: Sample, Control	Quan Usage	Sequence in Protein	Positions in Protein
		High		P02647	Apolipoprotein A-I OS=Homo sapiens OX=9606 GN=APOA1 PE=1 SV=1	93	2167	0.153	2.74	9.82592e+07	5.57131e+08	61.55	55.18	54	0	2.79604e+07	1.04533e+07	1.00888e+08	1.38432e+08	1.72639e+08	1.10683e+08	5.62294e+07	9.56988e+07	2.50325e+08	5.00384e+08	1.0771e+09	8.33084e+08	8.62328e+08	1.26342e+09	4.28983e+08	5.92093e+08	5.57131e+08	8.07601e+08	9.62476e+08	7.60593e+06	4.2469e+08	2.52901e+08	4.80982e+08	Used	K.LHELQEKLSPLGEEMR.D	[158-173]
	High	P02647		Apolipoprotein A-I OS=Homo sapiens OX=9606 GN=APOA1 PE=1 SV=1	[R].LEALKENGGAR.[L]		1	2.9	1157.63	386.547	3	19.7287	19.7	Unambiguous	63	0.114	0.741159	1.06	5.58277e+06	4.22136e+07	48.69	61.2	High	High	High	High	High	High	High	High	High	High	High	High	High	High	High	High	High	High	High	High	High	High	High	1.92977e+06	517570	7.47794e+06	6.21291e+06
		Protein FDR Confidence: Combined		Accession	Description	Coverage [%]	# PSMs	Abundance Ratio: (D1 COVID) / (Control)	Abundance Ratio Variability [%]: (D1 COVID) / (Control)	Abundances (Grouped): D1 COVID	Abundances (Grouped): Control	Abundances (Grouped) CV [%]: D1 COVID	Abundances (Grouped) CV [%]: Control	# Unique Peptides	# Razor Peptides	Abundance: F3: Sample, D1 COVID	Abundance: F13: Sample, D1 COVID	Abundance: F15: Sample, D1 COVID	Abundance: F26: Sample, D1 COVID	Abundance: F28: Sample, D1 COVID	Abundance: F30: Sample, D1 COVID	Abundance: F33: Sample, D1 COVID	Abundance: F36: Sample, D1 COVID	Abundance: F1: Sample, Control	Abundance: F2: Sample, Control	Abundance: F7: Sample, Control	Abundance: F8: Sample, Control	Abundance: F9: Sample, Control	Abundance: F10: Sample, Control	Abundance: F11: Sample, Control	Abundance: F12: Sample, Control	Abundance: F19: Sample, Control	Abundance: F20: Sample, Control	Abundance: F21: Sample, Control	Abundance: F22: Sample, Control	Abundance: F23: Sample, Control	Abundance: F24: Sample, Control	Abundance: F25: Sample, Control	Quan Usage	Sequence in Protein	Positions in Protein
		High		P02647	Apolipoprotein A-I OS=Homo sapiens OX=9606 GN=APOA1 PE=1 SV=1	93	2167	0.153	2.74	9.82592e+07	5.57131e+08	61.55	55.18	54	0	2.79604e+07	1.04533e+07	1.00888e+08	1.38432e+08	1.72639e+08	1.10683e+08	5.62294e+07	9.56988e+07	2.50325e+08	5.00384e+08	1.0771e+09	8.33084e+08	8.62328e+08	1.26342e+09	4.28983e+08	5.92093e+08	5.57131e+08	8.07601e+08	9.62476e+08	7.60593e+06	4.2469e+08	2.52901e+08	4.80982e+08	Used	R.LEALKENGGAR.L	[202-212]
	High	P02647		Apolipoprotein A-I OS=Homo sapiens OX=9606 GN=APOA1 PE=1 SV=1	[R].LAEYHAKATEHLSTLSEK.[A]		1	3.55	2028.04	507.765	4	37.7278	38.33	Unambiguous	11	0.395	0.941952	14	255907	647452		80.09	Not Found	Not Found	Not Found	Not Found	Not Found	High	Not Found	Not Found	High	Peak Found	High	High	Peak Found	High	High	High	High	High	Peak Found	Peak Found	High	Peak Found	High
		Protein FDR Confidence: Combined		Accession	Description	Coverage [%]	# PSMs	Abundance Ratio: (D1 COVID) / (Control)	Abundance Ratio Variability [%]: (D1 COVID) / (Control)	Abundances (Grouped): D1 COVID	Abundances (Grouped): Control	Abundances (Grouped) CV [%]: D1 COVID	Abundances (Grouped) CV [%]: Control	# Unique Peptides	# Razor Peptides	Abundance: F3: Sample, D1 COVID	Abundance: F13: Sample, D1 COVID	Abundance: F15: Sample, D1 COVID	Abundance: F26: Sample, D1 COVID	Abundance: F28: Sample, D1 COVID	Abundance: F30: Sample, D1 COVID	Abundance: F33: Sample, D1 COVID	Abundance: F36: Sample, D1 COVID	Abundance: F1: Sample, Control	Abundance: F2: Sample, Control	Abundance: F7: Sample, Control	Abundance: F8: Sample, Control	Abundance: F9: Sample, Control	Abundance: F10: Sample, Control	Abundance: F11: Sample, Control	Abundance: F12: Sample, Control	Abundance: F19: Sample, Control	Abundance: F20: Sample, Control	Abundance: F21: Sample, Control	Abundance: F22: Sample, Control	Abundance: F23: Sample, Control	Abundance: F24: Sample, Control	Abundance: F25: Sample, Control	Quan Usage	Sequence in Protein	Positions in Protein
		High		P02647	Apolipoprotein A-I OS=Homo sapiens OX=9606 GN=APOA1 PE=1 SV=1	93	2167	0.153	2.74	9.82592e+07	5.57131e+08	61.55	55.18	54	0	2.79604e+07	1.04533e+07	1.00888e+08	1.38432e+08	1.72639e+08	1.10683e+08	5.62294e+07	9.56988e+07	2.50325e+08	5.00384e+08	1.0771e+09	8.33084e+08	8.62328e+08	1.26342e+09	4.28983e+08	5.92093e+08	5.57131e+08	8.07601e+08	9.62476e+08	7.60593e+06	4.2469e+08	2.52901e+08	4.80982e+08	Used	R.LAEYHAKATEHLSTLSEK.A	[213-230]
	High	P02647		Apolipoprotein A-I OS=Homo sapiens OX=9606 GN=APOA1 PE=1 SV=1	[K].LSPLGEEMRDR.[A]	1xOxidation [M8]	1	2.43	1318.64	440.219	3	34.9182	31.02	Unambiguous	168	0.149	0.804804	2.14	1.16711e+06	6.43277e+06	66.91	54.65	Not Found	Peak Found	High	High	High	High	Peak Found	Peak Found	High	High	High	High	High	High	High	High	High	High	High	Peak Found	High	High	High		124000	1.16711e+06	1.923e+06
		Protein FDR Confidence: Combined		Accession	Description	Coverage [%]	# PSMs	Abundance Ratio: (D1 COVID) / (Control)	Abundance Ratio Variability [%]: (D1 COVID) / (Control)	Abundances (Grouped): D1 COVID	Abundances (Grouped): Control	Abundances (Grouped) CV [%]: D1 COVID	Abundances (Grouped) CV [%]: Control	# Unique Peptides	# Razor Peptides	Abundance: F3: Sample, D1 COVID	Abundance: F13: Sample, D1 COVID	Abundance: F15: Sample, D1 COVID	Abundance: F26: Sample, D1 COVID	Abundance: F28: Sample, D1 COVID	Abundance: F30: Sample, D1 COVID	Abundance: F33: Sample, D1 COVID	Abundance: F36: Sample, D1 COVID	Abundance: F1: Sample, Control	Abundance: F2: Sample, Control	Abundance: F7: Sample, Control	Abundance: F8: Sample, Control	Abundance: F9: Sample, Control	Abundance: F10: Sample, Control	Abundance: F11: Sample, Control	Abundance: F12: Sample, Control	Abundance: F19: Sample, Control	Abundance: F20: Sample, Control	Abundance: F21: Sample, Control	Abundance: F22: Sample, Control	Abundance: F23: Sample, Control	Abundance: F24: Sample, Control	Abundance: F25: Sample, Control	Quan Usage	Sequence in Protein	Positions in Protein
		High		P02647	Apolipoprotein A-I OS=Homo sapiens OX=9606 GN=APOA1 PE=1 SV=1	93	2167	0.153	2.74	9.82592e+07	5.57131e+08	61.55	55.18	54	0	2.79604e+07	1.04533e+07	1.00888e+08	1.38432e+08	1.72639e+08	1.10683e+08	5.62294e+07	9.56988e+07	2.50325e+08	5.00384e+08	1.0771e+09	8.33084e+08	8.62328e+08	1.26342e+09	4.28983e+08	5.92093e+08	5.57131e+08	8.07601e+08	9.62476e+08	7.60593e+06	4.2469e+08	2.52901e+08	4.80982e+08	Used	K.LSPLGEEMRDR.A	[165-175]
	High	P02647		Apolipoprotein A-I OS=Homo sapiens OX=9606 GN=APOA1 PE=1 SV=1	[K].LSPLGEEMRDR.[A]		1	2.77	1302.65	434.887	3	48.0374	48.04	Unambiguous	20	0.361	0.93385	19.29	1.46988e+06	387206	93.62	180.29	High	Not Found	Not Found	Peak Found	High	High	Not Found	High	High	High	High	Peak Found	High	High	High	High	High	Peak Found	High	Not Found	High	High	High	762325			14435.5
		Protein FDR Confidence: Combined		Accession	Description	Coverage [%]	# PSMs	Abundance Ratio: (D1 COVID) / (Control)	Abundance Ratio Variability [%]: (D1 COVID) / (Control)	Abundances (Grouped): D1 COVID	Abundances (Grouped): Control	Abundances (Grouped) CV [%]: D1 COVID	Abundances (Grouped) CV [%]: Control	# Unique Peptides	# Razor Peptides	Abundance: F3: Sample, D1 COVID	Abundance: F13: Sample, D1 COVID	Abundance: F15: Sample, D1 COVID	Abundance: F26: Sample, D1 COVID	Abundance: F28: Sample, D1 COVID	Abundance: F30: Sample, D1 COVID	Abundance: F33: Sample, D1 COVID	Abundance: F36: Sample, D1 COVID	Abundance: F1: Sample, Control	Abundance: F2: Sample, Control	Abundance: F7: Sample, Control	Abundance: F8: Sample, Control	Abundance: F9: Sample, Control	Abundance: F10: Sample, Control	Abundance: F11: Sample, Control	Abundance: F12: Sample, Control	Abundance: F19: Sample, Control	Abundance: F20: Sample, Control	Abundance: F21: Sample, Control	Abundance: F22: Sample, Control	Abundance: F23: Sample, Control	Abundance: F24: Sample, Control	Abundance: F25: Sample, Control	Quan Usage	Sequence in Protein	Positions in Protein
		High		P02647	Apolipoprotein A-I OS=Homo sapiens OX=9606 GN=APOA1 PE=1 SV=1	93	2167	0.153	2.74	9.82592e+07	5.57131e+08	61.55	55.18	54	0	2.79604e+07	1.04533e+07	1.00888e+08	1.38432e+08	1.72639e+08	1.10683e+08	5.62294e+07	9.56988e+07	2.50325e+08	5.00384e+08	1.0771e+09	8.33084e+08	8.62328e+08	1.26342e+09	4.28983e+08	5.92093e+08	5.57131e+08	8.07601e+08	9.62476e+08	7.60593e+06	4.2469e+08	2.52901e+08	4.80982e+08	Used	K.LSPLGEEMRDR.A	[165-175]
	High	P02647		Apolipoprotein A-I OS=Homo sapiens OX=9606 GN=APOA1 PE=1 SV=1	[K].LSPLGEEMR.[D]	1xOxidation [M8]	1	2.14	1047.51	524.261	2	45.049	38.34	Unambiguous	197	0.127	0.75995	1.77	1.36407e+06	9.66595e+06	78.05	50.34	Peak Found	Peak Found	High	High	High	High	Peak Found	Peak Found	High	High	High	High	High	High	High	High	High	High	High	Peak Found	High	High	High	227267	271304	2.00102e+06	2.2549e+06
		Protein FDR Confidence: Combined		Accession	Description	Coverage [%]	# PSMs	Abundance Ratio: (D1 COVID) / (Control)	Abundance Ratio Variability [%]: (D1 COVID) / (Control)	Abundances (Grouped): D1 COVID	Abundances (Grouped): Control	Abundances (Grouped) CV [%]: D1 COVID	Abundances (Grouped) CV [%]: Control	# Unique Peptides	# Razor Peptides	Abundance: F3: Sample, D1 COVID	Abundance: F13: Sample, D1 COVID	Abundance: F15: Sample, D1 COVID	Abundance: F26: Sample, D1 COVID	Abundance: F28: Sample, D1 COVID	Abundance: F30: Sample, D1 COVID	Abundance: F33: Sample, D1 COVID	Abundance: F36: Sample, D1 COVID	Abundance: F1: Sample, Control	Abundance: F2: Sample, Control	Abundance: F7: Sample, Control	Abundance: F8: Sample, Control	Abundance: F9: Sample, Control	Abundance: F10: Sample, Control	Abundance: F11: Sample, Control	Abundance: F12: Sample, Control	Abundance: F19: Sample, Control	Abundance: F20: Sample, Control	Abundance: F21: Sample, Control	Abundance: F22: Sample, Control	Abundance: F23: Sample, Control	Abundance: F24: Sample, Control	Abundance: F25: Sample, Control	Quan Usage	Sequence in Protein	Positions in Protein
		High		P02647	Apolipoprotein A-I OS=Homo sapiens OX=9606 GN=APOA1 PE=1 SV=1	93	2167	0.153	2.74	9.82592e+07	5.57131e+08	61.55	55.18	54	0	2.79604e+07	1.04533e+07	1.00888e+08	1.38432e+08	1.72639e+08	1.10683e+08	5.62294e+07	9.56988e+07	2.50325e+08	5.00384e+08	1.0771e+09	8.33084e+08	8.62328e+08	1.26342e+09	4.28983e+08	5.92093e+08	5.57131e+08	8.07601e+08	9.62476e+08	7.60593e+06	4.2469e+08	2.52901e+08	4.80982e+08	Used	K.LSPLGEEMR.D	[165-173]
	High	P02647		Apolipoprotein A-I OS=Homo sapiens OX=9606 GN=APOA1 PE=1 SV=1	[K].LSPLGEEMR.[D]		1	2.06	1031.52	516.263	2	55.5428	55.35	Unambiguous	72	0.15	0.804804	1.39	7.95471e+06	4.62233e+07	39.97	59.71	Not Found	Peak Found	High	High	High	High	High	High	High	High	High	High	High	High	High	High	High	High	High	High	High	High	High		820337	8.22926e+06	8968909
		Protein FDR Confidence: Combined		Accession	Description	Coverage [%]	# PSMs	Abundance Ratio: (D1 COVID) / (Control)	Abundance Ratio Variability [%]: (D1 COVID) / (Control)	Abundances (Grouped): D1 COVID	Abundances (Grouped): Control	Abundances (Grouped) CV [%]: D1 COVID	Abundances (Grouped) CV [%]: Control	# Unique Peptides	# Razor Peptides	Abundance: F3: Sample, D1 COVID	Abundance: F13: Sample, D1 COVID	Abundance: F15: Sample, D1 COVID	Abundance: F26: Sample, D1 COVID	Abundance: F28: Sample, D1 COVID	Abundance: F30: Sample, D1 COVID	Abundance: F33: Sample, D1 COVID	Abundance: F36: Sample, D1 COVID	Abundance: F1: Sample, Control	Abundance: F2: Sample, Control	Abundance: F7: Sample, Control	Abundance: F8: Sample, Control	Abundance: F9: Sample, Control	Abundance: F10: Sample, Control	Abundance: F11: Sample, Control	Abundance: F12: Sample, Control	Abundance: F19: Sample, Control	Abundance: F20: Sample, Control	Abundance: F21: Sample, Control	Abundance: F22: Sample, Control	Abundance: F23: Sample, Control	Abundance: F24: Sample, Control	Abundance: F25: Sample, Control	Quan Usage	Sequence in Protein	Positions in Protein
		High		P02647	Apolipoprotein A-I OS=Homo sapiens OX=9606 GN=APOA1 PE=1 SV=1	93	2167	0.153	2.74	9.82592e+07	5.57131e+08	61.55	55.18	54	0	2.79604e+07	1.04533e+07	1.00888e+08	1.38432e+08	1.72639e+08	1.10683e+08	5.62294e+07	9.56988e+07	2.50325e+08	5.00384e+08	1.0771e+09	8.33084e+08	8.62328e+08	1.26342e+09	4.28983e+08	5.92093e+08	5.57131e+08	8.07601e+08	9.62476e+08	7.60593e+06	4.2469e+08	2.52901e+08	4.80982e+08	Used	K.LSPLGEEMR.D	[165-173]
	High	P02647		Apolipoprotein A-I OS=Homo sapiens OX=9606 GN=APOA1 PE=1 SV=1	[K].LREQLGPVTQEFWDNLEK.[E]		1	3.05	2202.12	734.711	3	116.57	116.12	Unambiguous	6	0.116	0.741275	0.85	10600.1	91320.6	11.02	84.79	Peak Found	Not Found	Not Found	Not Found	Not Found	Not Found	Not Found	Peak Found	Not Found	Not Found	High	Peak Found	High	Peak Found	Peak Found	Peak Found	Peak Found	High	High	Not Found	Not Found	Not Found	High	9803.61
		Protein FDR Confidence: Combined		Accession	Description	Coverage [%]	# PSMs	Abundance Ratio: (D1 COVID) / (Control)	Abundance Ratio Variability [%]: (D1 COVID) / (Control)	Abundances (Grouped): D1 COVID	Abundances (Grouped): Control	Abundances (Grouped) CV [%]: D1 COVID	Abundances (Grouped) CV [%]: Control	# Unique Peptides	# Razor Peptides	Abundance: F3: Sample, D1 COVID	Abundance: F13: Sample, D1 COVID	Abundance: F15: Sample, D1 COVID	Abundance: F26: Sample, D1 COVID	Abundance: F28: Sample, D1 COVID	Abundance: F30: Sample, D1 COVID	Abundance: F33: Sample, D1 COVID	Abundance: F36: Sample, D1 COVID	Abundance: F1: Sample, Control	Abundance: F2: Sample, Control	Abundance: F7: Sample, Control	Abundance: F8: Sample, Control	Abundance: F9: Sample, Control	Abundance: F10: Sample, Control	Abundance: F11: Sample, Control	Abundance: F12: Sample, Control	Abundance: F19: Sample, Control	Abundance: F20: Sample, Control	Abundance: F21: Sample, Control	Abundance: F22: Sample, Control	Abundance: F23: Sample, Control	Abundance: F24: Sample, Control	Abundance: F25: Sample, Control	Quan Usage	Sequence in Protein	Positions in Protein
		High		P02647	Apolipoprotein A-I OS=Homo sapiens OX=9606 GN=APOA1 PE=1 SV=1	93	2167	0.153	2.74	9.82592e+07	5.57131e+08	61.55	55.18	54	0	2.79604e+07	1.04533e+07	1.00888e+08	1.38432e+08	1.72639e+08	1.10683e+08	5.62294e+07	9.56988e+07	2.50325e+08	5.00384e+08	1.0771e+09	8.33084e+08	8.62328e+08	1.26342e+09	4.28983e+08	5.92093e+08	5.57131e+08	8.07601e+08	9.62476e+08	7.60593e+06	4.2469e+08	2.52901e+08	4.80982e+08	Used	K.LREQLGPVTQEFWDNLEK.E	[84-101]
	High	P02647		Apolipoprotein A-I OS=Homo sapiens OX=9606 GN=APOA1 PE=1 SV=1	[K].LLDNWDSVTSTFSKLR.[E]		1	2.78	1881.97	627.994	3	119.069	119.58	Unambiguous	10	0.01	6.33654e-17			386158		92.33	Not Found	Not Found	Not Found	Not Found	Not Found	Not Found	Not Found	Not Found	Not Found	Not Found	Peak Found	High	High	High	Peak Found	High	High	High	High	Peak Found	Peak Found	Not Found	High
		Protein FDR Confidence: Combined		Accession	Description	Coverage [%]	# PSMs	Abundance Ratio: (D1 COVID) / (Control)	Abundance Ratio Variability [%]: (D1 COVID) / (Control)	Abundances (Grouped): D1 COVID	Abundances (Grouped): Control	Abundances (Grouped) CV [%]: D1 COVID	Abundances (Grouped) CV [%]: Control	# Unique Peptides	# Razor Peptides	Abundance: F3: Sample, D1 COVID	Abundance: F13: Sample, D1 COVID	Abundance: F15: Sample, D1 COVID	Abundance: F26: Sample, D1 COVID	Abundance: F28: Sample, D1 COVID	Abundance: F30: Sample, D1 COVID	Abundance: F33: Sample, D1 COVID	Abundance: F36: Sample, D1 COVID	Abundance: F1: Sample, Control	Abundance: F2: Sample, Control	Abundance: F7: Sample, Control	Abundance: F8: Sample, Control	Abundance: F9: Sample, Control	Abundance: F10: Sample, Control	Abundance: F11: Sample, Control	Abundance: F12: Sample, Control	Abundance: F19: Sample, Control	Abundance: F20: Sample, Control	Abundance: F21: Sample, Control	Abundance: F22: Sample, Control	Abundance: F23: Sample, Control	Abundance: F24: Sample, Control	Abundance: F25: Sample, Control	Quan Usage	Sequence in Protein	Positions in Protein
		High		P02647	Apolipoprotein A-I OS=Homo sapiens OX=9606 GN=APOA1 PE=1 SV=1	93	2167	0.153	2.74	9.82592e+07	5.57131e+08	61.55	55.18	54	0	2.79604e+07	1.04533e+07	1.00888e+08	1.38432e+08	1.72639e+08	1.10683e+08	5.62294e+07	9.56988e+07	2.50325e+08	5.00384e+08	1.0771e+09	8.33084e+08	8.62328e+08	1.26342e+09	4.28983e+08	5.92093e+08	5.57131e+08	8.07601e+08	9.62476e+08	7.60593e+06	4.2469e+08	2.52901e+08	4.80982e+08	Used	K.LLDNWDSVTSTFSKLR.E	[70-85]
	High	P02647		Apolipoprotein A-I OS=Homo sapiens OX=9606 GN=APOA1 PE=1 SV=1	[K].LLDNWDSVTSTFSK.[L]		1	3.91	1612.79	806.896	2	113.333	113.68	Unambiguous	40	0.322	0.913585	9.63	3.38849e+06	8.61296e+06	58.24	73.35	Not Found	Peak Found	High	High	High	High	Not Found	High	High	High	High	High	High	High	High	High	High	High	High	Peak Found	High	High	High		426908	2.49439e+06	4.32286e+06
		Protein FDR Confidence: Combined		Accession	Description	Coverage [%]	# PSMs	Abundance Ratio: (D1 COVID) / (Control)	Abundance Ratio Variability [%]: (D1 COVID) / (Control)	Abundances (Grouped): D1 COVID	Abundances (Grouped): Control	Abundances (Grouped) CV [%]: D1 COVID	Abundances (Grouped) CV [%]: Control	# Unique Peptides	# Razor Peptides	Abundance: F3: Sample, D1 COVID	Abundance: F13: Sample, D1 COVID	Abundance: F15: Sample, D1 COVID	Abundance: F26: Sample, D1 COVID	Abundance: F28: Sample, D1 COVID	Abundance: F30: Sample, D1 COVID	Abundance: F33: Sample, D1 COVID	Abundance: F36: Sample, D1 COVID	Abundance: F1: Sample, Control	Abundance: F2: Sample, Control	Abundance: F7: Sample, Control	Abundance: F8: Sample, Control	Abundance: F9: Sample, Control	Abundance: F10: Sample, Control	Abundance: F11: Sample, Control	Abundance: F12: Sample, Control	Abundance: F19: Sample, Control	Abundance: F20: Sample, Control	Abundance: F21: Sample, Control	Abundance: F22: Sample, Control	Abundance: F23: Sample, Control	Abundance: F24: Sample, Control	Abundance: F25: Sample, Control	Quan Usage	Sequence in Protein	Positions in Protein
		High		P02647	Apolipoprotein A-I OS=Homo sapiens OX=9606 GN=APOA1 PE=1 SV=1	93	2167	0.153	2.74	9.82592e+07	5.57131e+08	61.55	55.18	54	0	2.79604e+07	1.04533e+07	1.00888e+08	1.38432e+08	1.72639e+08	1.10683e+08	5.62294e+07	9.56988e+07	2.50325e+08	5.00384e+08	1.0771e+09	8.33084e+08	8.62328e+08	1.26342e+09	4.28983e+08	5.92093e+08	5.57131e+08	8.07601e+08	9.62476e+08	7.60593e+06	4.2469e+08	2.52901e+08	4.80982e+08	Used	K.LLDNWDSVTSTFSK.L	[70-83]
	High	P02647		Apolipoprotein A-I OS=Homo sapiens OX=9606 GN=APOA1 PE=1 SV=1	[K].VQPYLDDFQKK.[W]		1	3.55	1380.72	460.91	3	78.6046	52.87	Unambiguous	34	0.147	0.802829	1.84	2.81669e+06	1.68065e+07	59.89	52.97	High	Peak Found	Peak Found	High	High	High	High	High	High	High	High	High	High	High	High	High	High	High	High	Peak Found	High	Peak Found	Peak Found	2202220	544386	3.71646e+06	3.60262e+06
		Protein FDR Confidence: Combined		Accession	Description	Coverage [%]	# PSMs	Abundance Ratio: (D1 COVID) / (Control)	Abundance Ratio Variability [%]: (D1 COVID) / (Control)	Abundances (Grouped): D1 COVID	Abundances (Grouped): Control	Abundances (Grouped) CV [%]: D1 COVID	Abundances (Grouped) CV [%]: Control	# Unique Peptides	# Razor Peptides	Abundance: F3: Sample, D1 COVID	Abundance: F13: Sample, D1 COVID	Abundance: F15: Sample, D1 COVID	Abundance: F26: Sample, D1 COVID	Abundance: F28: Sample, D1 COVID	Abundance: F30: Sample, D1 COVID	Abundance: F33: Sample, D1 COVID	Abundance: F36: Sample, D1 COVID	Abundance: F1: Sample, Control	Abundance: F2: Sample, Control	Abundance: F7: Sample, Control	Abundance: F8: Sample, Control	Abundance: F9: Sample, Control	Abundance: F10: Sample, Control	Abundance: F11: Sample, Control	Abundance: F12: Sample, Control	Abundance: F19: Sample, Control	Abundance: F20: Sample, Control	Abundance: F21: Sample, Control	Abundance: F22: Sample, Control	Abundance: F23: Sample, Control	Abundance: F24: Sample, Control	Abundance: F25: Sample, Control	Quan Usage	Sequence in Protein	Positions in Protein
		High		P02647	Apolipoprotein A-I OS=Homo sapiens OX=9606 GN=APOA1 PE=1 SV=1	93	2167	0.153	2.74	9.82592e+07	5.57131e+08	61.55	55.18	54	0	2.79604e+07	1.04533e+07	1.00888e+08	1.38432e+08	1.72639e+08	1.10683e+08	5.62294e+07	9.56988e+07	2.50325e+08	5.00384e+08	1.0771e+09	8.33084e+08	8.62328e+08	1.26342e+09	4.28983e+08	5.92093e+08	5.57131e+08	8.07601e+08	9.62476e+08	7.60593e+06	4.2469e+08	2.52901e+08	4.80982e+08	Used	K.VQPYLDDFQKK.W	[121-131]
	High	P02647		Apolipoprotein A-I OS=Homo sapiens OX=9606 GN=APOA1 PE=1 SV=1	[K].VQPYLDDFQK.[K]		1	2.48	1252.62	626.814	2	77.0428	68.94	Unambiguous	18	0.263	0.887393	4.56	2.4199e+06	7745288	41.95	52.5	Not Found	Peak Found	Peak Found	High	High	High	Not Found	Peak Found	Peak Found	Peak Found	High	High	High	High	High	High	High	High	High	Peak Found	Peak Found	Peak Found	High		346020	2.74073e+06	2.37612e+06
		Protein FDR Confidence: Combined		Accession	Description	Coverage [%]	# PSMs	Abundance Ratio: (D1 COVID) / (Control)	Abundance Ratio Variability [%]: (D1 COVID) / (Control)	Abundances (Grouped): D1 COVID	Abundances (Grouped): Control	Abundances (Grouped) CV [%]: D1 COVID	Abundances (Grouped) CV [%]: Control	# Unique Peptides	# Razor Peptides	Abundance: F3: Sample, D1 COVID	Abundance: F13: Sample, D1 COVID	Abundance: F15: Sample, D1 COVID	Abundance: F26: Sample, D1 COVID	Abundance: F28: Sample, D1 COVID	Abundance: F30: Sample, D1 COVID	Abundance: F33: Sample, D1 COVID	Abundance: F36: Sample, D1 COVID	Abundance: F1: Sample, Control	Abundance: F2: Sample, Control	Abundance: F7: Sample, Control	Abundance: F8: Sample, Control	Abundance: F9: Sample, Control	Abundance: F10: Sample, Control	Abundance: F11: Sample, Control	Abundance: F12: Sample, Control	Abundance: F19: Sample, Control	Abundance: F20: Sample, Control	Abundance: F21: Sample, Control	Abundance: F22: Sample, Control	Abundance: F23: Sample, Control	Abundance: F24: Sample, Control	Abundance: F25: Sample, Control	Quan Usage	Sequence in Protein	Positions in Protein
		High		P02647	Apolipoprotein A-I OS=Homo sapiens OX=9606 GN=APOA1 PE=1 SV=1	93	2167	0.153	2.74	9.82592e+07	5.57131e+08	61.55	55.18	54	0	2.79604e+07	1.04533e+07	1.00888e+08	1.38432e+08	1.72639e+08	1.10683e+08	5.62294e+07	9.56988e+07	2.50325e+08	5.00384e+08	1.0771e+09	8.33084e+08	8.62328e+08	1.26342e+09	4.28983e+08	5.92093e+08	5.57131e+08	8.07601e+08	9.62476e+08	7.60593e+06	4.2469e+08	2.52901e+08	4.80982e+08	Used	K.VQPYLDDFQK.K	[121-130]
	High	P02647		Apolipoprotein A-I OS=Homo sapiens OX=9606 GN=APOA1 PE=1 SV=1	[R].VKDLATVYVDVLKDSGR.[D]		1	2.7	1878.03	470.264	4	92.7099	92.76	Unambiguous	12	0.128	0.75995	2.08	77808.2	452738	80.64	73.96	Not Found	Peak Found	Peak Found	Not Found	High	High	Not Found	Peak Found	High	High	Peak Found	Peak Found	High	High	Peak Found	Peak Found	High	High	High	Not Found	Peak Found	Peak Found	High		2760.8	41093.6
		Protein FDR Confidence: Combined		Accession	Description	Coverage [%]	# PSMs	Abundance Ratio: (D1 COVID) / (Control)	Abundance Ratio Variability [%]: (D1 COVID) / (Control)	Abundances (Grouped): D1 COVID	Abundances (Grouped): Control	Abundances (Grouped) CV [%]: D1 COVID	Abundances (Grouped) CV [%]: Control	# Unique Peptides	# Razor Peptides	Abundance: F3: Sample, D1 COVID	Abundance: F13: Sample, D1 COVID	Abundance: F15: Sample, D1 COVID	Abundance: F26: Sample, D1 COVID	Abundance: F28: Sample, D1 COVID	Abundance: F30: Sample, D1 COVID	Abundance: F33: Sample, D1 COVID	Abundance: F36: Sample, D1 COVID	Abundance: F1: Sample, Control	Abundance: F2: Sample, Control	Abundance: F7: Sample, Control	Abundance: F8: Sample, Control	Abundance: F9: Sample, Control	Abundance: F10: Sample, Control	Abundance: F11: Sample, Control	Abundance: F12: Sample, Control	Abundance: F19: Sample, Control	Abundance: F20: Sample, Control	Abundance: F21: Sample, Control	Abundance: F22: Sample, Control	Abundance: F23: Sample, Control	Abundance: F24: Sample, Control	Abundance: F25: Sample, Control	Quan Usage	Sequence in Protein	Positions in Protein
		High		P02647	Apolipoprotein A-I OS=Homo sapiens OX=9606 GN=APOA1 PE=1 SV=1	93	2167	0.153	2.74	9.82592e+07	5.57131e+08	61.55	55.18	54	0	2.79604e+07	1.04533e+07	1.00888e+08	1.38432e+08	1.72639e+08	1.10683e+08	5.62294e+07	9.56988e+07	2.50325e+08	5.00384e+08	1.0771e+09	8.33084e+08	8.62328e+08	1.26342e+09	4.28983e+08	5.92093e+08	5.57131e+08	8.07601e+08	9.62476e+08	7.60593e+06	4.2469e+08	2.52901e+08	4.80982e+08	Used	R.VKDLATVYVDVLKDSGR.D	[35-51]
	High	P02647		Apolipoprotein A-I OS=Homo sapiens OX=9606 GN=APOA1 PE=1 SV=1	[R].VKDLATVYVDVLK.[D]		1	3.15	1462.85	731.929	2	92.8627	91.92	Unambiguous	17	0.373	0.936469	15.39	585602	1.75255e+06	74.74	68	High	Peak Found	Peak Found	High	High	High	Not Found	Peak Found	Peak Found	High	High	Peak Found	High	Peak Found	Peak Found	Peak Found	High	High	High	Peak Found	High	Peak Found	High	230761	126059	411880	1.14062e+06
		Protein FDR Confidence: Combined		Accession	Description	Coverage [%]	# PSMs	Abundance Ratio: (D1 COVID) / (Control)	Abundance Ratio Variability [%]: (D1 COVID) / (Control)	Abundances (Grouped): D1 COVID	Abundances (Grouped): Control	Abundances (Grouped) CV [%]: D1 COVID	Abundances (Grouped) CV [%]: Control	# Unique Peptides	# Razor Peptides	Abundance: F3: Sample, D1 COVID	Abundance: F13: Sample, D1 COVID	Abundance: F15: Sample, D1 COVID	Abundance: F26: Sample, D1 COVID	Abundance: F28: Sample, D1 COVID	Abundance: F30: Sample, D1 COVID	Abundance: F33: Sample, D1 COVID	Abundance: F36: Sample, D1 COVID	Abundance: F1: Sample, Control	Abundance: F2: Sample, Control	Abundance: F7: Sample, Control	Abundance: F8: Sample, Control	Abundance: F9: Sample, Control	Abundance: F10: Sample, Control	Abundance: F11: Sample, Control	Abundance: F12: Sample, Control	Abundance: F19: Sample, Control	Abundance: F20: Sample, Control	Abundance: F21: Sample, Control	Abundance: F22: Sample, Control	Abundance: F23: Sample, Control	Abundance: F24: Sample, Control	Abundance: F25: Sample, Control	Quan Usage	Sequence in Protein	Positions in Protein
		High		P02647	Apolipoprotein A-I OS=Homo sapiens OX=9606 GN=APOA1 PE=1 SV=1	93	2167	0.153	2.74	9.82592e+07	5.57131e+08	61.55	55.18	54	0	2.79604e+07	1.04533e+07	1.00888e+08	1.38432e+08	1.72639e+08	1.10683e+08	5.62294e+07	9.56988e+07	2.50325e+08	5.00384e+08	1.0771e+09	8.33084e+08	8.62328e+08	1.26342e+09	4.28983e+08	5.92093e+08	5.57131e+08	8.07601e+08	9.62476e+08	7.60593e+06	4.2469e+08	2.52901e+08	4.80982e+08	Used	R.VKDLATVYVDVLK.D	[35-47]
	High	P02647		Apolipoprotein A-I OS=Homo sapiens OX=9606 GN=APOA1 PE=1 SV=1	[K].VEPLRAELQEGAR.[Q]		1	3.17	1467.79	489.936	3	47.8577	48.67	Unambiguous	41	0.128	0.75995	1.43	1.69578e+06	1.20257e+07	50.78	71.08	High	High	High	High	High	High	Not Found	Peak Found	High	High	High	High	High	High	High	High	High	High	High	Peak Found	High	High	High	704941	168449	1.69578e+06	1.89721e+06
		Protein FDR Confidence: Combined		Accession	Description	Coverage [%]	# PSMs	Abundance Ratio: (D1 COVID) / (Control)	Abundance Ratio Variability [%]: (D1 COVID) / (Control)	Abundances (Grouped): D1 COVID	Abundances (Grouped): Control	Abundances (Grouped) CV [%]: D1 COVID	Abundances (Grouped) CV [%]: Control	# Unique Peptides	# Razor Peptides	Abundance: F3: Sample, D1 COVID	Abundance: F13: Sample, D1 COVID	Abundance: F15: Sample, D1 COVID	Abundance: F26: Sample, D1 COVID	Abundance: F28: Sample, D1 COVID	Abundance: F30: Sample, D1 COVID	Abundance: F33: Sample, D1 COVID	Abundance: F36: Sample, D1 COVID	Abundance: F1: Sample, Control	Abundance: F2: Sample, Control	Abundance: F7: Sample, Control	Abundance: F8: Sample, Control	Abundance: F9: Sample, Control	Abundance: F10: Sample, Control	Abundance: F11: Sample, Control	Abundance: F12: Sample, Control	Abundance: F19: Sample, Control	Abundance: F20: Sample, Control	Abundance: F21: Sample, Control	Abundance: F22: Sample, Control	Abundance: F23: Sample, Control	Abundance: F24: Sample, Control	Abundance: F25: Sample, Control	Quan Usage	Sequence in Protein	Positions in Protein
		High		P02647	Apolipoprotein A-I OS=Homo sapiens OX=9606 GN=APOA1 PE=1 SV=1	93	2167	0.153	2.74	9.82592e+07	5.57131e+08	61.55	55.18	54	0	2.79604e+07	1.04533e+07	1.00888e+08	1.38432e+08	1.72639e+08	1.10683e+08	5.62294e+07	9.56988e+07	2.50325e+08	5.00384e+08	1.0771e+09	8.33084e+08	8.62328e+08	1.26342e+09	4.28983e+08	5.92093e+08	5.57131e+08	8.07601e+08	9.62476e+08	7.60593e+06	4.2469e+08	2.52901e+08	4.80982e+08	Used	K.VEPLRAELQEGAR.Q	[143-155]
	High	P02647		Apolipoprotein A-I OS=Homo sapiens OX=9606 GN=APOA1 PE=1 SV=1	[K].VQPYLDDFQKKWQEEMELYR.[Q]		1	3.29	2645.27	662.074	4	123.977	122.35	Unambiguous	10	0.01	6.33654e-17			315921		93.32	Not Found	Not Found	Not Found	Not Found	Not Found	Not Found	Not Found	Not Found	Not Found	Not Found	Peak Found	High	High	High	Not Found	Peak Found	Peak Found	High	High	Not Found	Not Found	Not Found	High
		Protein FDR Confidence: Combined		Accession	Description	Coverage [%]	# PSMs	Abundance Ratio: (D1 COVID) / (Control)	Abundance Ratio Variability [%]: (D1 COVID) / (Control)	Abundances (Grouped): D1 COVID	Abundances (Grouped): Control	Abundances (Grouped) CV [%]: D1 COVID	Abundances (Grouped) CV [%]: Control	# Unique Peptides	# Razor Peptides	Abundance: F3: Sample, D1 COVID	Abundance: F13: Sample, D1 COVID	Abundance: F15: Sample, D1 COVID	Abundance: F26: Sample, D1 COVID	Abundance: F28: Sample, D1 COVID	Abundance: F30: Sample, D1 COVID	Abundance: F33: Sample, D1 COVID	Abundance: F36: Sample, D1 COVID	Abundance: F1: Sample, Control	Abundance: F2: Sample, Control	Abundance: F7: Sample, Control	Abundance: F8: Sample, Control	Abundance: F9: Sample, Control	Abundance: F10: Sample, Control	Abundance: F11: Sample, Control	Abundance: F12: Sample, Control	Abundance: F19: Sample, Control	Abundance: F20: Sample, Control	Abundance: F21: Sample, Control	Abundance: F22: Sample, Control	Abundance: F23: Sample, Control	Abundance: F24: Sample, Control	Abundance: F25: Sample, Control	Quan Usage	Sequence in Protein	Positions in Protein
		High		P02647	Apolipoprotein A-I OS=Homo sapiens OX=9606 GN=APOA1 PE=1 SV=1	93	2167	0.153	2.74	9.82592e+07	5.57131e+08	61.55	55.18	54	0	2.79604e+07	1.04533e+07	1.00888e+08	1.38432e+08	1.72639e+08	1.10683e+08	5.62294e+07	9.56988e+07	2.50325e+08	5.00384e+08	1.0771e+09	8.33084e+08	8.62328e+08	1.26342e+09	4.28983e+08	5.92093e+08	5.57131e+08	8.07601e+08	9.62476e+08	7.60593e+06	4.2469e+08	2.52901e+08	4.80982e+08	Used	K.VQPYLDDFQKKWQEEMELYR.Q	[121-140]
	High	P02647		Apolipoprotein A-I OS=Homo sapiens OX=9606 GN=APOA1 PE=1 SV=1	[K].VQPYLDDFQKKWQEEMELYR.[Q]	1xOxidation [M16]	1	1.67	2661.27	666.071	4	109.212	109.65	Unambiguous	1	0.01	6.33654e-17			45780.3		76.17	Not Found	Not Found	Not Found	Not Found	Not Found	Not Found	Not Found	Not Found	Not Found	Not Found	Peak Found	High	Peak Found	Peak Found	Not Found	Peak Found	Peak Found	Peak Found	Peak Found	Not Found	Not Found	Not Found	Peak Found
		Protein FDR Confidence: Combined		Accession	Description	Coverage [%]	# PSMs	Abundance Ratio: (D1 COVID) / (Control)	Abundance Ratio Variability [%]: (D1 COVID) / (Control)	Abundances (Grouped): D1 COVID	Abundances (Grouped): Control	Abundances (Grouped) CV [%]: D1 COVID	Abundances (Grouped) CV [%]: Control	# Unique Peptides	# Razor Peptides	Abundance: F3: Sample, D1 COVID	Abundance: F13: Sample, D1 COVID	Abundance: F15: Sample, D1 COVID	Abundance: F26: Sample, D1 COVID	Abundance: F28: Sample, D1 COVID	Abundance: F30: Sample, D1 COVID	Abundance: F33: Sample, D1 COVID	Abundance: F36: Sample, D1 COVID	Abundance: F1: Sample, Control	Abundance: F2: Sample, Control	Abundance: F7: Sample, Control	Abundance: F8: Sample, Control	Abundance: F9: Sample, Control	Abundance: F10: Sample, Control	Abundance: F11: Sample, Control	Abundance: F12: Sample, Control	Abundance: F19: Sample, Control	Abundance: F20: Sample, Control	Abundance: F21: Sample, Control	Abundance: F22: Sample, Control	Abundance: F23: Sample, Control	Abundance: F24: Sample, Control	Abundance: F25: Sample, Control	Quan Usage	Sequence in Protein	Positions in Protein
		High		P02647	Apolipoprotein A-I OS=Homo sapiens OX=9606 GN=APOA1 PE=1 SV=1	93	2167	0.153	2.74	9.82592e+07	5.57131e+08	61.55	55.18	54	0	2.79604e+07	1.04533e+07	1.00888e+08	1.38432e+08	1.72639e+08	1.10683e+08	5.62294e+07	9.56988e+07	2.50325e+08	5.00384e+08	1.0771e+09	8.33084e+08	8.62328e+08	1.26342e+09	4.28983e+08	5.92093e+08	5.57131e+08	8.07601e+08	9.62476e+08	7.60593e+06	4.2469e+08	2.52901e+08	4.80982e+08	Used	K.VQPYLDDFQKKWQEEMELYR.Q	[121-140]
	High	P02647		Apolipoprotein A-I OS=Homo sapiens OX=9606 GN=APOA1 PE=1 SV=1	[K].WQEEMELYRQKVEPLR.[A]		1	0.99	2134.07	534.274	4	77.7834	78.66	Unambiguous	1	0.01	6.33654e-17			8729.72		102.54	Not Found	Not Found	Not Found	Not Found	Not Found	Not Found	Not Found	Not Found	Not Found	Not Found	Not Found	Peak Found	Not Found	High	Not Found	Not Found	Peak Found	Peak Found	Peak Found	Not Found	Not Found	Not Found	Peak Found
		Protein FDR Confidence: Combined		Accession	Description	Coverage [%]	# PSMs	Abundance Ratio: (D1 COVID) / (Control)	Abundance Ratio Variability [%]: (D1 COVID) / (Control)	Abundances (Grouped): D1 COVID	Abundances (Grouped): Control	Abundances (Grouped) CV [%]: D1 COVID	Abundances (Grouped) CV [%]: Control	# Unique Peptides	# Razor Peptides	Abundance: F3: Sample, D1 COVID	Abundance: F13: Sample, D1 COVID	Abundance: F15: Sample, D1 COVID	Abundance: F26: Sample, D1 COVID	Abundance: F28: Sample, D1 COVID	Abundance: F30: Sample, D1 COVID	Abundance: F33: Sample, D1 COVID	Abundance: F36: Sample, D1 COVID	Abundance: F1: Sample, Control	Abundance: F2: Sample, Control	Abundance: F7: Sample, Control	Abundance: F8: Sample, Control	Abundance: F9: Sample, Control	Abundance: F10: Sample, Control	Abundance: F11: Sample, Control	Abundance: F12: Sample, Control	Abundance: F19: Sample, Control	Abundance: F20: Sample, Control	Abundance: F21: Sample, Control	Abundance: F22: Sample, Control	Abundance: F23: Sample, Control	Abundance: F24: Sample, Control	Abundance: F25: Sample, Control	Quan Usage	Sequence in Protein	Positions in Protein
		High		P02647	Apolipoprotein A-I OS=Homo sapiens OX=9606 GN=APOA1 PE=1 SV=1	93	2167	0.153	2.74	9.82592e+07	5.57131e+08	61.55	55.18	54	0	2.79604e+07	1.04533e+07	1.00888e+08	1.38432e+08	1.72639e+08	1.10683e+08	5.62294e+07	9.56988e+07	2.50325e+08	5.00384e+08	1.0771e+09	8.33084e+08	8.62328e+08	1.26342e+09	4.28983e+08	5.92093e+08	5.57131e+08	8.07601e+08	9.62476e+08	7.60593e+06	4.2469e+08	2.52901e+08	4.80982e+08	Used	K.WQEEMELYRQKVEPLR.A	[132-147]
	High	P02647		Apolipoprotein A-I OS=Homo sapiens OX=9606 GN=APOA1 PE=1 SV=1	[K].WQEEMELYR.[Q]	1xOxidation [M5]	1	1.72	1299.57	650.288	2	70.0698	58.05	Unambiguous	17	0.045	0.374476	0.24	47064.3	1.12341e+06	113.81	51.51	Not Found	Peak Found	Peak Found	Peak Found	Peak Found	Peak Found	Not Found	Peak Found	Peak Found	Peak Found	High	Peak Found	High	High	High	High	Peak Found	High	High	Peak Found	Peak Found	Peak Found	Peak Found		55604.8	288862	22132.4
		Protein FDR Confidence: Combined		Accession	Description	Coverage [%]	# PSMs	Abundance Ratio: (D1 COVID) / (Control)	Abundance Ratio Variability [%]: (D1 COVID) / (Control)	Abundances (Grouped): D1 COVID	Abundances (Grouped): Control	Abundances (Grouped) CV [%]: D1 COVID	Abundances (Grouped) CV [%]: Control	# Unique Peptides	# Razor Peptides	Abundance: F3: Sample, D1 COVID	Abundance: F13: Sample, D1 COVID	Abundance: F15: Sample, D1 COVID	Abundance: F26: Sample, D1 COVID	Abundance: F28: Sample, D1 COVID	Abundance: F30: Sample, D1 COVID	Abundance: F33: Sample, D1 COVID	Abundance: F36: Sample, D1 COVID	Abundance: F1: Sample, Control	Abundance: F2: Sample, Control	Abundance: F7: Sample, Control	Abundance: F8: Sample, Control	Abundance: F9: Sample, Control	Abundance: F10: Sample, Control	Abundance: F11: Sample, Control	Abundance: F12: Sample, Control	Abundance: F19: Sample, Control	Abundance: F20: Sample, Control	Abundance: F21: Sample, Control	Abundance: F22: Sample, Control	Abundance: F23: Sample, Control	Abundance: F24: Sample, Control	Abundance: F25: Sample, Control	Quan Usage	Sequence in Protein	Positions in Protein
		High		P02647	Apolipoprotein A-I OS=Homo sapiens OX=9606 GN=APOA1 PE=1 SV=1	93	2167	0.153	2.74	9.82592e+07	5.57131e+08	61.55	55.18	54	0	2.79604e+07	1.04533e+07	1.00888e+08	1.38432e+08	1.72639e+08	1.10683e+08	5.62294e+07	9.56988e+07	2.50325e+08	5.00384e+08	1.0771e+09	8.33084e+08	8.62328e+08	1.26342e+09	4.28983e+08	5.92093e+08	5.57131e+08	8.07601e+08	9.62476e+08	7.60593e+06	4.2469e+08	2.52901e+08	4.80982e+08	Used	K.WQEEMELYR.Q	[132-140]
	High	P02647		Apolipoprotein A-I OS=Homo sapiens OX=9606 GN=APOA1 PE=1 SV=1	[K].WQEEMELYR.[Q]		1	2.69	1283.57	642.29	2	77.4332	77.29	Unambiguous	49	0.309	0.906448	9.03	3.34417e+06	8.73085e+06	58.79	68.14	Not Found	Peak Found	High	High	High	High	High	Peak Found	High	High	High	High	High	High	High	High	High	High	High	Peak Found	High	High	High		331962	2.53534e+06	3.48849e+06
		Protein FDR Confidence: Combined		Accession	Description	Coverage [%]	# PSMs	Abundance Ratio: (D1 COVID) / (Control)	Abundance Ratio Variability [%]: (D1 COVID) / (Control)	Abundances (Grouped): D1 COVID	Abundances (Grouped): Control	Abundances (Grouped) CV [%]: D1 COVID	Abundances (Grouped) CV [%]: Control	# Unique Peptides	# Razor Peptides	Abundance: F3: Sample, D1 COVID	Abundance: F13: Sample, D1 COVID	Abundance: F15: Sample, D1 COVID	Abundance: F26: Sample, D1 COVID	Abundance: F28: Sample, D1 COVID	Abundance: F30: Sample, D1 COVID	Abundance: F33: Sample, D1 COVID	Abundance: F36: Sample, D1 COVID	Abundance: F1: Sample, Control	Abundance: F2: Sample, Control	Abundance: F7: Sample, Control	Abundance: F8: Sample, Control	Abundance: F9: Sample, Control	Abundance: F10: Sample, Control	Abundance: F11: Sample, Control	Abundance: F12: Sample, Control	Abundance: F19: Sample, Control	Abundance: F20: Sample, Control	Abundance: F21: Sample, Control	Abundance: F22: Sample, Control	Abundance: F23: Sample, Control	Abundance: F24: Sample, Control	Abundance: F25: Sample, Control	Quan Usage	Sequence in Protein	Positions in Protein
		High		P02647	Apolipoprotein A-I OS=Homo sapiens OX=9606 GN=APOA1 PE=1 SV=1	93	2167	0.153	2.74	9.82592e+07	5.57131e+08	61.55	55.18	54	0	2.79604e+07	1.04533e+07	1.00888e+08	1.38432e+08	1.72639e+08	1.10683e+08	5.62294e+07	9.56988e+07	2.50325e+08	5.00384e+08	1.0771e+09	8.33084e+08	8.62328e+08	1.26342e+09	4.28983e+08	5.92093e+08	5.57131e+08	8.07601e+08	9.62476e+08	7.60593e+06	4.2469e+08	2.52901e+08	4.80982e+08	Used	K.WQEEMELYR.Q	[132-140]
	High	P02647		Apolipoprotein A-I OS=Homo sapiens OX=9606 GN=APOA1 PE=1 SV=1	[K].VSFLSALEEYTKKLNTQ.[-]		1	1.05	1971.04	657.686	3	136.404	136.34	Unambiguous	1	0.01	6.33654e-17			156559		94.86	Not Found	Not Found	Not Found	Not Found	Not Found	Not Found	Not Found	Not Found	Peak Found	Not Found	Peak Found	Peak Found	Peak Found	Peak Found	Not Found	Peak Found	Peak Found	High	Peak Found	Peak Found	Peak Found	Peak Found	Peak Found
		Protein FDR Confidence: Combined		Accession	Description	Coverage [%]	# PSMs	Abundance Ratio: (D1 COVID) / (Control)	Abundance Ratio Variability [%]: (D1 COVID) / (Control)	Abundances (Grouped): D1 COVID	Abundances (Grouped): Control	Abundances (Grouped) CV [%]: D1 COVID	Abundances (Grouped) CV [%]: Control	# Unique Peptides	# Razor Peptides	Abundance: F3: Sample, D1 COVID	Abundance: F13: Sample, D1 COVID	Abundance: F15: Sample, D1 COVID	Abundance: F26: Sample, D1 COVID	Abundance: F28: Sample, D1 COVID	Abundance: F30: Sample, D1 COVID	Abundance: F33: Sample, D1 COVID	Abundance: F36: Sample, D1 COVID	Abundance: F1: Sample, Control	Abundance: F2: Sample, Control	Abundance: F7: Sample, Control	Abundance: F8: Sample, Control	Abundance: F9: Sample, Control	Abundance: F10: Sample, Control	Abundance: F11: Sample, Control	Abundance: F12: Sample, Control	Abundance: F19: Sample, Control	Abundance: F20: Sample, Control	Abundance: F21: Sample, Control	Abundance: F22: Sample, Control	Abundance: F23: Sample, Control	Abundance: F24: Sample, Control	Abundance: F25: Sample, Control	Quan Usage	Sequence in Protein	Positions in Protein
		High		P02647	Apolipoprotein A-I OS=Homo sapiens OX=9606 GN=APOA1 PE=1 SV=1	93	2167	0.153	2.74	9.82592e+07	5.57131e+08	61.55	55.18	54	0	2.79604e+07	1.04533e+07	1.00888e+08	1.38432e+08	1.72639e+08	1.10683e+08	5.62294e+07	9.56988e+07	2.50325e+08	5.00384e+08	1.0771e+09	8.33084e+08	8.62328e+08	1.26342e+09	4.28983e+08	5.92093e+08	5.57131e+08	8.07601e+08	9.62476e+08	7.60593e+06	4.2469e+08	2.52901e+08	4.80982e+08	Used	K.VSFLSALEEYTKKLNTQ.-	[251-267]
	High	P02647		Apolipoprotein A-I OS=Homo sapiens OX=9606 GN=APOA1 PE=1 SV=1	[K].VSFLSALEEYTKK.[L]		1	4.34	1514.81	505.609	3	112.467	111.85	Unambiguous	89	0.086	0.670391	0.97	532262	6.53528e+06	95.88	93.08	Not Found	Peak Found	Peak Found	High	High	High	Not Found	High	High	High	High	High	High	High	High	High	High	High	High	Peak Found	High	High	High		22317.4	253738	1.46228e+06
		Protein FDR Confidence: Combined		Accession	Description	Coverage [%]	# PSMs	Abundance Ratio: (D1 COVID) / (Control)	Abundance Ratio Variability [%]: (D1 COVID) / (Control)	Abundances (Grouped): D1 COVID	Abundances (Grouped): Control	Abundances (Grouped) CV [%]: D1 COVID	Abundances (Grouped) CV [%]: Control	# Unique Peptides	# Razor Peptides	Abundance: F3: Sample, D1 COVID	Abundance: F13: Sample, D1 COVID	Abundance: F15: Sample, D1 COVID	Abundance: F26: Sample, D1 COVID	Abundance: F28: Sample, D1 COVID	Abundance: F30: Sample, D1 COVID	Abundance: F33: Sample, D1 COVID	Abundance: F36: Sample, D1 COVID	Abundance: F1: Sample, Control	Abundance: F2: Sample, Control	Abundance: F7: Sample, Control	Abundance: F8: Sample, Control	Abundance: F9: Sample, Control	Abundance: F10: Sample, Control	Abundance: F11: Sample, Control	Abundance: F12: Sample, Control	Abundance: F19: Sample, Control	Abundance: F20: Sample, Control	Abundance: F21: Sample, Control	Abundance: F22: Sample, Control	Abundance: F23: Sample, Control	Abundance: F24: Sample, Control	Abundance: F25: Sample, Control	Quan Usage	Sequence in Protein	Positions in Protein
		High		P02647	Apolipoprotein A-I OS=Homo sapiens OX=9606 GN=APOA1 PE=1 SV=1	93	2167	0.153	2.74	9.82592e+07	5.57131e+08	61.55	55.18	54	0	2.79604e+07	1.04533e+07	1.00888e+08	1.38432e+08	1.72639e+08	1.10683e+08	5.62294e+07	9.56988e+07	2.50325e+08	5.00384e+08	1.0771e+09	8.33084e+08	8.62328e+08	1.26342e+09	4.28983e+08	5.92093e+08	5.57131e+08	8.07601e+08	9.62476e+08	7.60593e+06	4.2469e+08	2.52901e+08	4.80982e+08	Used	K.VSFLSALEEYTKK.L	[251-263]
	High	P02647		Apolipoprotein A-I OS=Homo sapiens OX=9606 GN=APOA1 PE=1 SV=1	[K].VSFLSALEEYTK.[K]		1	3.62	1386.72	693.861	2	131.186	130.42	Unambiguous	73	0.089	0.679961	0.92	2.83994e+06	43084040	146.34	68.12	High	Peak Found	High	High	High	High	High	High	High	High	High	High	High	High	High	High	High	High	High	Peak Found	High	High	High	1.1493e+06	189912	2.0304e+06	8.7077e+06
		Protein FDR Confidence: Combined		Accession	Description	Coverage [%]	# PSMs	Abundance Ratio: (D1 COVID) / (Control)	Abundance Ratio Variability [%]: (D1 COVID) / (Control)	Abundances (Grouped): D1 COVID	Abundances (Grouped): Control	Abundances (Grouped) CV [%]: D1 COVID	Abundances (Grouped) CV [%]: Control	# Unique Peptides	# Razor Peptides	Abundance: F3: Sample, D1 COVID	Abundance: F13: Sample, D1 COVID	Abundance: F15: Sample, D1 COVID	Abundance: F26: Sample, D1 COVID	Abundance: F28: Sample, D1 COVID	Abundance: F30: Sample, D1 COVID	Abundance: F33: Sample, D1 COVID	Abundance: F36: Sample, D1 COVID	Abundance: F1: Sample, Control	Abundance: F2: Sample, Control	Abundance: F7: Sample, Control	Abundance: F8: Sample, Control	Abundance: F9: Sample, Control	Abundance: F10: Sample, Control	Abundance: F11: Sample, Control	Abundance: F12: Sample, Control	Abundance: F19: Sample, Control	Abundance: F20: Sample, Control	Abundance: F21: Sample, Control	Abundance: F22: Sample, Control	Abundance: F23: Sample, Control	Abundance: F24: Sample, Control	Abundance: F25: Sample, Control	Quan Usage	Sequence in Protein	Positions in Protein
		High		P02647	Apolipoprotein A-I OS=Homo sapiens OX=9606 GN=APOA1 PE=1 SV=1	93	2167	0.153	2.74	9.82592e+07	5.57131e+08	61.55	55.18	54	0	2.79604e+07	1.04533e+07	1.00888e+08	1.38432e+08	1.72639e+08	1.10683e+08	5.62294e+07	9.56988e+07	2.50325e+08	5.00384e+08	1.0771e+09	8.33084e+08	8.62328e+08	1.26342e+09	4.28983e+08	5.92093e+08	5.57131e+08	8.07601e+08	9.62476e+08	7.60593e+06	4.2469e+08	2.52901e+08	4.80982e+08	Used	K.VSFLSALEEYTK.K	[251-262]
	High	P02647		Apolipoprotein A-I OS=Homo sapiens OX=9606 GN=APOA1 PE=1 SV=1	[R].LAARLEALKENGGAR.[L]		1	3.89	1568.89	523.634	3	38.6847	38.45	Unambiguous	63	0.178	0.842517	3.27	2.5969e+06	1.57319e+07	67.42	70.45	High	High	High	High	High	High	High	High	High	High	High	High	High	High	High	High	High	High	High	High	High	High	High	1.60545e+06	259124	3.11788e+06	6.23951e+06
		Protein FDR Confidence: Combined		Accession	Description	Coverage [%]	# PSMs	Abundance Ratio: (D1 COVID) / (Control)	Abundance Ratio Variability [%]: (D1 COVID) / (Control)	Abundances (Grouped): D1 COVID	Abundances (Grouped): Control	Abundances (Grouped) CV [%]: D1 COVID	Abundances (Grouped) CV [%]: Control	# Unique Peptides	# Razor Peptides	Abundance: F3: Sample, D1 COVID	Abundance: F13: Sample, D1 COVID	Abundance: F15: Sample, D1 COVID	Abundance: F26: Sample, D1 COVID	Abundance: F28: Sample, D1 COVID	Abundance: F30: Sample, D1 COVID	Abundance: F33: Sample, D1 COVID	Abundance: F36: Sample, D1 COVID	Abundance: F1: Sample, Control	Abundance: F2: Sample, Control	Abundance: F7: Sample, Control	Abundance: F8: Sample, Control	Abundance: F9: Sample, Control	Abundance: F10: Sample, Control	Abundance: F11: Sample, Control	Abundance: F12: Sample, Control	Abundance: F19: Sample, Control	Abundance: F20: Sample, Control	Abundance: F21: Sample, Control	Abundance: F22: Sample, Control	Abundance: F23: Sample, Control	Abundance: F24: Sample, Control	Abundance: F25: Sample, Control	Quan Usage	Sequence in Protein	Positions in Protein
		High		P02647	Apolipoprotein A-I OS=Homo sapiens OX=9606 GN=APOA1 PE=1 SV=1	93	2167	0.153	2.74	9.82592e+07	5.57131e+08	61.55	55.18	54	0	2.79604e+07	1.04533e+07	1.00888e+08	1.38432e+08	1.72639e+08	1.10683e+08	5.62294e+07	9.56988e+07	2.50325e+08	5.00384e+08	1.0771e+09	8.33084e+08	8.62328e+08	1.26342e+09	4.28983e+08	5.92093e+08	5.57131e+08	8.07601e+08	9.62476e+08	7.60593e+06	4.2469e+08	2.52901e+08	4.80982e+08	Used	R.LAARLEALKENGGAR.L	[198-212]
	High	P02647		Apolipoprotein A-I OS=Homo sapiens OX=9606 GN=APOA1 PE=1 SV=1	[R].THLAPYSDELRQR.[L]		1	4.26	1585.81	529.274	3	52.4812	39.58	Unambiguous	66	0.151	0.804804	2.51	1.17455e+06	8.3237e+06	85.74	76.43	High	High	High	High	High	High	High	High	High	High	High	High	High	High	High	High	High	High	High	Peak Found	High	High	High	403062	52927.6	1.43928e+06	3.6334e+06
		Protein FDR Confidence: Combined		Accession	Description	Coverage [%]	# PSMs	Abundance Ratio: (D1 COVID) / (Control)	Abundance Ratio Variability [%]: (D1 COVID) / (Control)	Abundances (Grouped): D1 COVID	Abundances (Grouped): Control	Abundances (Grouped) CV [%]: D1 COVID	Abundances (Grouped) CV [%]: Control	# Unique Peptides	# Razor Peptides	Abundance: F3: Sample, D1 COVID	Abundance: F13: Sample, D1 COVID	Abundance: F15: Sample, D1 COVID	Abundance: F26: Sample, D1 COVID	Abundance: F28: Sample, D1 COVID	Abundance: F30: Sample, D1 COVID	Abundance: F33: Sample, D1 COVID	Abundance: F36: Sample, D1 COVID	Abundance: F1: Sample, Control	Abundance: F2: Sample, Control	Abundance: F7: Sample, Control	Abundance: F8: Sample, Control	Abundance: F9: Sample, Control	Abundance: F10: Sample, Control	Abundance: F11: Sample, Control	Abundance: F12: Sample, Control	Abundance: F19: Sample, Control	Abundance: F20: Sample, Control	Abundance: F21: Sample, Control	Abundance: F22: Sample, Control	Abundance: F23: Sample, Control	Abundance: F24: Sample, Control	Abundance: F25: Sample, Control	Quan Usage	Sequence in Protein	Positions in Protein
		High		P02647	Apolipoprotein A-I OS=Homo sapiens OX=9606 GN=APOA1 PE=1 SV=1	93	2167	0.153	2.74	9.82592e+07	5.57131e+08	61.55	55.18	54	0	2.79604e+07	1.04533e+07	1.00888e+08	1.38432e+08	1.72639e+08	1.10683e+08	5.62294e+07	9.56988e+07	2.50325e+08	5.00384e+08	1.0771e+09	8.33084e+08	8.62328e+08	1.26342e+09	4.28983e+08	5.92093e+08	5.57131e+08	8.07601e+08	9.62476e+08	7.60593e+06	4.2469e+08	2.52901e+08	4.80982e+08	Used	R.THLAPYSDELRQR.L	[185-197]
	High	P02647		Apolipoprotein A-I OS=Homo sapiens OX=9606 GN=APOA1 PE=1 SV=1	[R].THLAPYSDELR.[Q]		1	3.3	1301.65	434.555	3	46.0774	45.61	Unambiguous	190	0.205	0.861919	3.49	1.35274e+07	8.57873e+07	69.33	49.63	High	High	High	High	High	High	High	High	High	High	High	High	High	High	High	High	High	High	High	Peak Found	High	High	High	6.20967e+06	1.33611e+06	1.36217e+07	3.36984e+07
		Protein FDR Confidence: Combined		Accession	Description	Coverage [%]	# PSMs	Abundance Ratio: (D1 COVID) / (Control)	Abundance Ratio Variability [%]: (D1 COVID) / (Control)	Abundances (Grouped): D1 COVID	Abundances (Grouped): Control	Abundances (Grouped) CV [%]: D1 COVID	Abundances (Grouped) CV [%]: Control	# Unique Peptides	# Razor Peptides	Abundance: F3: Sample, D1 COVID	Abundance: F13: Sample, D1 COVID	Abundance: F15: Sample, D1 COVID	Abundance: F26: Sample, D1 COVID	Abundance: F28: Sample, D1 COVID	Abundance: F30: Sample, D1 COVID	Abundance: F33: Sample, D1 COVID	Abundance: F36: Sample, D1 COVID	Abundance: F1: Sample, Control	Abundance: F2: Sample, Control	Abundance: F7: Sample, Control	Abundance: F8: Sample, Control	Abundance: F9: Sample, Control	Abundance: F10: Sample, Control	Abundance: F11: Sample, Control	Abundance: F12: Sample, Control	Abundance: F19: Sample, Control	Abundance: F20: Sample, Control	Abundance: F21: Sample, Control	Abundance: F22: Sample, Control	Abundance: F23: Sample, Control	Abundance: F24: Sample, Control	Abundance: F25: Sample, Control	Quan Usage	Sequence in Protein	Positions in Protein
		High		P02647	Apolipoprotein A-I OS=Homo sapiens OX=9606 GN=APOA1 PE=1 SV=1	93	2167	0.153	2.74	9.82592e+07	5.57131e+08	61.55	55.18	54	0	2.79604e+07	1.04533e+07	1.00888e+08	1.38432e+08	1.72639e+08	1.10683e+08	5.62294e+07	9.56988e+07	2.50325e+08	5.00384e+08	1.0771e+09	8.33084e+08	8.62328e+08	1.26342e+09	4.28983e+08	5.92093e+08	5.57131e+08	8.07601e+08	9.62476e+08	7.60593e+06	4.2469e+08	2.52901e+08	4.80982e+08	Used	R.THLAPYSDELR.Q	[185-195]
	High	P02647		Apolipoprotein A-I OS=Homo sapiens OX=9606 GN=APOA1 PE=1 SV=1	[R].LAARLEALK.[E]		1	1.87	984.62	492.814	2	40.3869	40.58	Unambiguous	3	0.133	0.775967	1.57	14792.4	104211	61.65	48.38	Not Found	Not Found	Peak Found	Not Found	Not Found	Not Found	Not Found	Peak Found	Not Found	Not Found	Peak Found	High	High	Peak Found	Peak Found	Peak Found	Peak Found	High	Peak Found	Peak Found	Peak Found	Peak Found	Peak Found			23600.5
		Protein FDR Confidence: Combined		Accession	Description	Coverage [%]	# PSMs	Abundance Ratio: (D1 COVID) / (Control)	Abundance Ratio Variability [%]: (D1 COVID) / (Control)	Abundances (Grouped): D1 COVID	Abundances (Grouped): Control	Abundances (Grouped) CV [%]: D1 COVID	Abundances (Grouped) CV [%]: Control	# Unique Peptides	# Razor Peptides	Abundance: F3: Sample, D1 COVID	Abundance: F13: Sample, D1 COVID	Abundance: F15: Sample, D1 COVID	Abundance: F26: Sample, D1 COVID	Abundance: F28: Sample, D1 COVID	Abundance: F30: Sample, D1 COVID	Abundance: F33: Sample, D1 COVID	Abundance: F36: Sample, D1 COVID	Abundance: F1: Sample, Control	Abundance: F2: Sample, Control	Abundance: F7: Sample, Control	Abundance: F8: Sample, Control	Abundance: F9: Sample, Control	Abundance: F10: Sample, Control	Abundance: F11: Sample, Control	Abundance: F12: Sample, Control	Abundance: F19: Sample, Control	Abundance: F20: Sample, Control	Abundance: F21: Sample, Control	Abundance: F22: Sample, Control	Abundance: F23: Sample, Control	Abundance: F24: Sample, Control	Abundance: F25: Sample, Control	Quan Usage	Sequence in Protein	Positions in Protein
		High		P02647	Apolipoprotein A-I OS=Homo sapiens OX=9606 GN=APOA1 PE=1 SV=1	93	2167	0.153	2.74	9.82592e+07	5.57131e+08	61.55	55.18	54	0	2.79604e+07	1.04533e+07	1.00888e+08	1.38432e+08	1.72639e+08	1.10683e+08	5.62294e+07	9.56988e+07	2.50325e+08	5.00384e+08	1.0771e+09	8.33084e+08	8.62328e+08	1.26342e+09	4.28983e+08	5.92093e+08	5.57131e+08	8.07601e+08	9.62476e+08	7.60593e+06	4.2469e+08	2.52901e+08	4.80982e+08	Used	R.LAARLEALK.E	[198-206]
	High	P02647		Apolipoprotein A-I OS=Homo sapiens OX=9606 GN=APOA1 PE=1 SV=1	[R].ARAHVDALRTHLAPYSDELR.[Q]		1	2.97	2291.2	459.046	5	56.6051	57.03	Unambiguous	20	0.12	0.744728	0.94	62647.7	523989		76.17	High	Not Found	Not Found	Not Found	Not Found	Not Found	Not Found	Not Found	High	Not Found	High	Peak Found	High	High	Not Found	High	Peak Found	High	High	Peak Found	Not Found	Not Found	Peak Found	62647.7
		Protein FDR Confidence: Combined		Accession	Description	Coverage [%]	# PSMs	Abundance Ratio: (D1 COVID) / (Control)	Abundance Ratio Variability [%]: (D1 COVID) / (Control)	Abundances (Grouped): D1 COVID	Abundances (Grouped): Control	Abundances (Grouped) CV [%]: D1 COVID	Abundances (Grouped) CV [%]: Control	# Unique Peptides	# Razor Peptides	Abundance: F3: Sample, D1 COVID	Abundance: F13: Sample, D1 COVID	Abundance: F15: Sample, D1 COVID	Abundance: F26: Sample, D1 COVID	Abundance: F28: Sample, D1 COVID	Abundance: F30: Sample, D1 COVID	Abundance: F33: Sample, D1 COVID	Abundance: F36: Sample, D1 COVID	Abundance: F1: Sample, Control	Abundance: F2: Sample, Control	Abundance: F7: Sample, Control	Abundance: F8: Sample, Control	Abundance: F9: Sample, Control	Abundance: F10: Sample, Control	Abundance: F11: Sample, Control	Abundance: F12: Sample, Control	Abundance: F19: Sample, Control	Abundance: F20: Sample, Control	Abundance: F21: Sample, Control	Abundance: F22: Sample, Control	Abundance: F23: Sample, Control	Abundance: F24: Sample, Control	Abundance: F25: Sample, Control	Quan Usage	Sequence in Protein	Positions in Protein
		High		P02647	Apolipoprotein A-I OS=Homo sapiens OX=9606 GN=APOA1 PE=1 SV=1	93	2167	0.153	2.74	9.82592e+07	5.57131e+08	61.55	55.18	54	0	2.79604e+07	1.04533e+07	1.00888e+08	1.38432e+08	1.72639e+08	1.10683e+08	5.62294e+07	9.56988e+07	2.50325e+08	5.00384e+08	1.0771e+09	8.33084e+08	8.62328e+08	1.26342e+09	4.28983e+08	5.92093e+08	5.57131e+08	8.07601e+08	9.62476e+08	7.60593e+06	4.2469e+08	2.52901e+08	4.80982e+08	Used	R.ARAHVDALRTHLAPYSDELR.Q	[176-195]
	High	P02647		Apolipoprotein A-I OS=Homo sapiens OX=9606 GN=APOA1 PE=1 SV=1	[R].EQLGPVTQEFWDNLEK.[E]		1	2.26	1932.93	966.97	2	127.789	127.7	Unambiguous	10	0.38	0.939091	12.74	213806	457894	63.82	62.22	Not Found	Peak Found	Peak Found	Peak Found	Not Found	High	Not Found	Peak Found	High	High	High	High	Peak Found	High	High	Peak Found	Peak Found	Peak Found	High	Peak Found	Peak Found	Peak Found	High		27061.7	174695	407086
		Protein FDR Confidence: Combined		Accession	Description	Coverage [%]	# PSMs	Abundance Ratio: (D1 COVID) / (Control)	Abundance Ratio Variability [%]: (D1 COVID) / (Control)	Abundances (Grouped): D1 COVID	Abundances (Grouped): Control	Abundances (Grouped) CV [%]: D1 COVID	Abundances (Grouped) CV [%]: Control	# Unique Peptides	# Razor Peptides	Abundance: F3: Sample, D1 COVID	Abundance: F13: Sample, D1 COVID	Abundance: F15: Sample, D1 COVID	Abundance: F26: Sample, D1 COVID	Abundance: F28: Sample, D1 COVID	Abundance: F30: Sample, D1 COVID	Abundance: F33: Sample, D1 COVID	Abundance: F36: Sample, D1 COVID	Abundance: F1: Sample, Control	Abundance: F2: Sample, Control	Abundance: F7: Sample, Control	Abundance: F8: Sample, Control	Abundance: F9: Sample, Control	Abundance: F10: Sample, Control	Abundance: F11: Sample, Control	Abundance: F12: Sample, Control	Abundance: F19: Sample, Control	Abundance: F20: Sample, Control	Abundance: F21: Sample, Control	Abundance: F22: Sample, Control	Abundance: F23: Sample, Control	Abundance: F24: Sample, Control	Abundance: F25: Sample, Control	Quan Usage	Sequence in Protein	Positions in Protein
		High		P02647	Apolipoprotein A-I OS=Homo sapiens OX=9606 GN=APOA1 PE=1 SV=1	93	2167	0.153	2.74	9.82592e+07	5.57131e+08	61.55	55.18	54	0	2.79604e+07	1.04533e+07	1.00888e+08	1.38432e+08	1.72639e+08	1.10683e+08	5.62294e+07	9.56988e+07	2.50325e+08	5.00384e+08	1.0771e+09	8.33084e+08	8.62328e+08	1.26342e+09	4.28983e+08	5.92093e+08	5.57131e+08	8.07601e+08	9.62476e+08	7.60593e+06	4.2469e+08	2.52901e+08	4.80982e+08	Used	R.EQLGPVTQEFWDNLEK.E	[86-101]
	High	P02647		Apolipoprotein A-I OS=Homo sapiens OX=9606 GN=APOA1 PE=1 SV=1	[K].ATEHLSTLSEK.[A]		1	3.73	1215.62	405.879	3	22.6843	22.92	Unambiguous	124	0.156	0.812984	1.67	1.81579e+07	1.05425e+08	53.22	44.27	High	High	High	High	High	High	High	High	High	High	High	High	High	High	High	High	High	High	High	Peak Found	High	High	High	5.1145e+06	1.86565e+06	2.44381e+07	2.22583e+07
		Protein FDR Confidence: Combined		Accession	Description	Coverage [%]	# PSMs	Abundance Ratio: (D1 COVID) / (Control)	Abundance Ratio Variability [%]: (D1 COVID) / (Control)	Abundances (Grouped): D1 COVID	Abundances (Grouped): Control	Abundances (Grouped) CV [%]: D1 COVID	Abundances (Grouped) CV [%]: Control	# Unique Peptides	# Razor Peptides	Abundance: F3: Sample, D1 COVID	Abundance: F13: Sample, D1 COVID	Abundance: F15: Sample, D1 COVID	Abundance: F26: Sample, D1 COVID	Abundance: F28: Sample, D1 COVID	Abundance: F30: Sample, D1 COVID	Abundance: F33: Sample, D1 COVID	Abundance: F36: Sample, D1 COVID	Abundance: F1: Sample, Control	Abundance: F2: Sample, Control	Abundance: F7: Sample, Control	Abundance: F8: Sample, Control	Abundance: F9: Sample, Control	Abundance: F10: Sample, Control	Abundance: F11: Sample, Control	Abundance: F12: Sample, Control	Abundance: F19: Sample, Control	Abundance: F20: Sample, Control	Abundance: F21: Sample, Control	Abundance: F22: Sample, Control	Abundance: F23: Sample, Control	Abundance: F24: Sample, Control	Abundance: F25: Sample, Control	Quan Usage	Sequence in Protein	Positions in Protein
		High		P02647	Apolipoprotein A-I OS=Homo sapiens OX=9606 GN=APOA1 PE=1 SV=1	93	2167	0.153	2.74	9.82592e+07	5.57131e+08	61.55	55.18	54	0	2.79604e+07	1.04533e+07	1.00888e+08	1.38432e+08	1.72639e+08	1.10683e+08	5.62294e+07	9.56988e+07	2.50325e+08	5.00384e+08	1.0771e+09	8.33084e+08	8.62328e+08	1.26342e+09	4.28983e+08	5.92093e+08	5.57131e+08	8.07601e+08	9.62476e+08	7.60593e+06	4.2469e+08	2.52901e+08	4.80982e+08	Used	K.ATEHLSTLSEK.A	[220-230]
	High	P02647		Apolipoprotein A-I OS=Homo sapiens OX=9606 GN=APOA1 PE=1 SV=1	[R].EQLGPVTQEFWDNLEKETEGLR.[Q]		1	3.25	2618.27	873.429	3	140.559	140.88	Unambiguous	3	0.214	0.861919	6.63	30429.2	256709	137.62	103.01	Not Found	Not Found	Not Found	Not Found	Peak Found	Peak Found	Not Found	Not Found	High	Peak Found	High	Peak Found	Peak Found	Peak Found	Not Found	High	Peak Found	Peak Found	Peak Found	Not Found	Peak Found	Peak Found	Peak Found
		Protein FDR Confidence: Combined		Accession	Description	Coverage [%]	# PSMs	Abundance Ratio: (D1 COVID) / (Control)	Abundance Ratio Variability [%]: (D1 COVID) / (Control)	Abundances (Grouped): D1 COVID	Abundances (Grouped): Control	Abundances (Grouped) CV [%]: D1 COVID	Abundances (Grouped) CV [%]: Control	# Unique Peptides	# Razor Peptides	Abundance: F3: Sample, D1 COVID	Abundance: F13: Sample, D1 COVID	Abundance: F15: Sample, D1 COVID	Abundance: F26: Sample, D1 COVID	Abundance: F28: Sample, D1 COVID	Abundance: F30: Sample, D1 COVID	Abundance: F33: Sample, D1 COVID	Abundance: F36: Sample, D1 COVID	Abundance: F1: Sample, Control	Abundance: F2: Sample, Control	Abundance: F7: Sample, Control	Abundance: F8: Sample, Control	Abundance: F9: Sample, Control	Abundance: F10: Sample, Control	Abundance: F11: Sample, Control	Abundance: F12: Sample, Control	Abundance: F19: Sample, Control	Abundance: F20: Sample, Control	Abundance: F21: Sample, Control	Abundance: F22: Sample, Control	Abundance: F23: Sample, Control	Abundance: F24: Sample, Control	Abundance: F25: Sample, Control	Quan Usage	Sequence in Protein	Positions in Protein
		High		P02647	Apolipoprotein A-I OS=Homo sapiens OX=9606 GN=APOA1 PE=1 SV=1	93	2167	0.153	2.74	9.82592e+07	5.57131e+08	61.55	55.18	54	0	2.79604e+07	1.04533e+07	1.00888e+08	1.38432e+08	1.72639e+08	1.10683e+08	5.62294e+07	9.56988e+07	2.50325e+08	5.00384e+08	1.0771e+09	8.33084e+08	8.62328e+08	1.26342e+09	4.28983e+08	5.92093e+08	5.57131e+08	8.07601e+08	9.62476e+08	7.60593e+06	4.2469e+08	2.52901e+08	4.80982e+08	Used	R.EQLGPVTQEFWDNLEKETEGLR.Q	[86-107]
	High	P02647		Apolipoprotein A-I OS=Homo sapiens OX=9606 GN=APOA1 PE=1 SV=1	[R].EQLGPVTQEFWDNLEKETEGLRQEMSK.[D]		1	2.85	3221.54	806.143	4	141.365	141.67	Unambiguous	2	0.554	0.969699	34.28	60147.2	108508		99.44	Not Found	Not Found	Not Found	Not Found	Peak Found	Not Found	Not Found	Not Found	Not Found	Not Found	Not Found	Peak Found	Peak Found	High	Not Found	Peak Found	Peak Found	High	Peak Found	Not Found	Not Found	Not Found	Peak Found
		Protein FDR Confidence: Combined		Accession	Description	Coverage [%]	# PSMs	Abundance Ratio: (D1 COVID) / (Control)	Abundance Ratio Variability [%]: (D1 COVID) / (Control)	Abundances (Grouped): D1 COVID	Abundances (Grouped): Control	Abundances (Grouped) CV [%]: D1 COVID	Abundances (Grouped) CV [%]: Control	# Unique Peptides	# Razor Peptides	Abundance: F3: Sample, D1 COVID	Abundance: F13: Sample, D1 COVID	Abundance: F15: Sample, D1 COVID	Abundance: F26: Sample, D1 COVID	Abundance: F28: Sample, D1 COVID	Abundance: F30: Sample, D1 COVID	Abundance: F33: Sample, D1 COVID	Abundance: F36: Sample, D1 COVID	Abundance: F1: Sample, Control	Abundance: F2: Sample, Control	Abundance: F7: Sample, Control	Abundance: F8: Sample, Control	Abundance: F9: Sample, Control	Abundance: F10: Sample, Control	Abundance: F11: Sample, Control	Abundance: F12: Sample, Control	Abundance: F19: Sample, Control	Abundance: F20: Sample, Control	Abundance: F21: Sample, Control	Abundance: F22: Sample, Control	Abundance: F23: Sample, Control	Abundance: F24: Sample, Control	Abundance: F25: Sample, Control	Quan Usage	Sequence in Protein	Positions in Protein
		High		P02647	Apolipoprotein A-I OS=Homo sapiens OX=9606 GN=APOA1 PE=1 SV=1	93	2167	0.153	2.74	9.82592e+07	5.57131e+08	61.55	55.18	54	0	2.79604e+07	1.04533e+07	1.00888e+08	1.38432e+08	1.72639e+08	1.10683e+08	5.62294e+07	9.56988e+07	2.50325e+08	5.00384e+08	1.0771e+09	8.33084e+08	8.62328e+08	1.26342e+09	4.28983e+08	5.92093e+08	5.57131e+08	8.07601e+08	9.62476e+08	7.60593e+06	4.2469e+08	2.52901e+08	4.80982e+08	Used	R.EQLGPVTQEFWDNLEKETEGLRQEMSK.D	[86-112]
	High	P02647		Apolipoprotein A-I OS=Homo sapiens OX=9606 GN=APOA1 PE=1 SV=1	[K].ATEHLSTLSEKAKPALEDLR.[Q]		1	6.69	2209.18	553.051	4	60.8017	59.98	Unambiguous	66	0.083	0.661879	0.8	335122	3.05092e+06	57.64	76.96	High	Peak Found	Peak Found	High	High	High	Peak Found	Peak Found	High	High	High	High	High	High	High	High	High	High	High	Peak Found	High	High	High	130666	25238.4	352088	560745
		Protein FDR Confidence: Combined		Accession	Description	Coverage [%]	# PSMs	Abundance Ratio: (D1 COVID) / (Control)	Abundance Ratio Variability [%]: (D1 COVID) / (Control)	Abundances (Grouped): D1 COVID	Abundances (Grouped): Control	Abundances (Grouped) CV [%]: D1 COVID	Abundances (Grouped) CV [%]: Control	# Unique Peptides	# Razor Peptides	Abundance: F3: Sample, D1 COVID	Abundance: F13: Sample, D1 COVID	Abundance: F15: Sample, D1 COVID	Abundance: F26: Sample, D1 COVID	Abundance: F28: Sample, D1 COVID	Abundance: F30: Sample, D1 COVID	Abundance: F33: Sample, D1 COVID	Abundance: F36: Sample, D1 COVID	Abundance: F1: Sample, Control	Abundance: F2: Sample, Control	Abundance: F7: Sample, Control	Abundance: F8: Sample, Control	Abundance: F9: Sample, Control	Abundance: F10: Sample, Control	Abundance: F11: Sample, Control	Abundance: F12: Sample, Control	Abundance: F19: Sample, Control	Abundance: F20: Sample, Control	Abundance: F21: Sample, Control	Abundance: F22: Sample, Control	Abundance: F23: Sample, Control	Abundance: F24: Sample, Control	Abundance: F25: Sample, Control	Quan Usage	Sequence in Protein	Positions in Protein
		High		P02647	Apolipoprotein A-I OS=Homo sapiens OX=9606 GN=APOA1 PE=1 SV=1	93	2167	0.153	2.74	9.82592e+07	5.57131e+08	61.55	55.18	54	0	2.79604e+07	1.04533e+07	1.00888e+08	1.38432e+08	1.72639e+08	1.10683e+08	5.62294e+07	9.56988e+07	2.50325e+08	5.00384e+08	1.0771e+09	8.33084e+08	8.62328e+08	1.26342e+09	4.28983e+08	5.92093e+08	5.57131e+08	8.07601e+08	9.62476e+08	7.60593e+06	4.2469e+08	2.52901e+08	4.80982e+08	Used	K.ATEHLSTLSEKAKPALEDLR.Q	[220-239]
	High	P02647		Apolipoprotein A-I OS=Homo sapiens OX=9606 GN=APOA1 PE=1 SV=1	[R].ARAHVDALR.[T]		1	2.72	1008.57	504.789	2	14.6694	15.39	Unambiguous	11	0.107	0.715616	1.37	116529	608874	77.37	59.57	Not Found	Peak Found	High	Not Found	Not Found	Not Found	Not Found	Peak Found	Not Found	Peak Found	High	High	High	High	High	High	High	High	Peak Found	Not Found	High	High	Peak Found		12144.5	149765
		Protein FDR Confidence: Combined		Accession	Description	Coverage [%]	# PSMs	Abundance Ratio: (D1 COVID) / (Control)	Abundance Ratio Variability [%]: (D1 COVID) / (Control)	Abundances (Grouped): D1 COVID	Abundances (Grouped): Control	Abundances (Grouped) CV [%]: D1 COVID	Abundances (Grouped) CV [%]: Control	# Unique Peptides	# Razor Peptides	Abundance: F3: Sample, D1 COVID	Abundance: F13: Sample, D1 COVID	Abundance: F15: Sample, D1 COVID	Abundance: F26: Sample, D1 COVID	Abundance: F28: Sample, D1 COVID	Abundance: F30: Sample, D1 COVID	Abundance: F33: Sample, D1 COVID	Abundance: F36: Sample, D1 COVID	Abundance: F1: Sample, Control	Abundance: F2: Sample, Control	Abundance: F7: Sample, Control	Abundance: F8: Sample, Control	Abundance: F9: Sample, Control	Abundance: F10: Sample, Control	Abundance: F11: Sample, Control	Abundance: F12: Sample, Control	Abundance: F19: Sample, Control	Abundance: F20: Sample, Control	Abundance: F21: Sample, Control	Abundance: F22: Sample, Control	Abundance: F23: Sample, Control	Abundance: F24: Sample, Control	Abundance: F25: Sample, Control	Quan Usage	Sequence in Protein	Positions in Protein
		High		P02647	Apolipoprotein A-I OS=Homo sapiens OX=9606 GN=APOA1 PE=1 SV=1	93	2167	0.153	2.74	9.82592e+07	5.57131e+08	61.55	55.18	54	0	2.79604e+07	1.04533e+07	1.00888e+08	1.38432e+08	1.72639e+08	1.10683e+08	5.62294e+07	9.56988e+07	2.50325e+08	5.00384e+08	1.0771e+09	8.33084e+08	8.62328e+08	1.26342e+09	4.28983e+08	5.92093e+08	5.57131e+08	8.07601e+08	9.62476e+08	7.60593e+06	4.2469e+08	2.52901e+08	4.80982e+08	Used	R.ARAHVDALR.T	[176-184]
	High	P02647		Apolipoprotein A-I OS=Homo sapiens OX=9606 GN=APOA1 PE=1 SV=1	[K].DSGRDYVSQFEGSALGKQLNLK.[L]		1	1.6	2412.22	603.809	4	103.082	103.69	Unambiguous	1	0.01	6.33654e-17			39621		79.7	Not Found	Not Found	Not Found	Not Found	Not Found	Not Found	Not Found	Not Found	Not Found	Not Found	Peak Found	Peak Found	Peak Found	High	Peak Found	Peak Found	Peak Found	Peak Found	Peak Found	Not Found	Not Found	Not Found	Peak Found
		Protein FDR Confidence: Combined		Accession	Description	Coverage [%]	# PSMs	Abundance Ratio: (D1 COVID) / (Control)	Abundance Ratio Variability [%]: (D1 COVID) / (Control)	Abundances (Grouped): D1 COVID	Abundances (Grouped): Control	Abundances (Grouped) CV [%]: D1 COVID	Abundances (Grouped) CV [%]: Control	# Unique Peptides	# Razor Peptides	Abundance: F3: Sample, D1 COVID	Abundance: F13: Sample, D1 COVID	Abundance: F15: Sample, D1 COVID	Abundance: F26: Sample, D1 COVID	Abundance: F28: Sample, D1 COVID	Abundance: F30: Sample, D1 COVID	Abundance: F33: Sample, D1 COVID	Abundance: F36: Sample, D1 COVID	Abundance: F1: Sample, Control	Abundance: F2: Sample, Control	Abundance: F7: Sample, Control	Abundance: F8: Sample, Control	Abundance: F9: Sample, Control	Abundance: F10: Sample, Control	Abundance: F11: Sample, Control	Abundance: F12: Sample, Control	Abundance: F19: Sample, Control	Abundance: F20: Sample, Control	Abundance: F21: Sample, Control	Abundance: F22: Sample, Control	Abundance: F23: Sample, Control	Abundance: F24: Sample, Control	Abundance: F25: Sample, Control	Quan Usage	Sequence in Protein	Positions in Protein
		High		P02647	Apolipoprotein A-I OS=Homo sapiens OX=9606 GN=APOA1 PE=1 SV=1	93	2167	0.153	2.74	9.82592e+07	5.57131e+08	61.55	55.18	54	0	2.79604e+07	1.04533e+07	1.00888e+08	1.38432e+08	1.72639e+08	1.10683e+08	5.62294e+07	9.56988e+07	2.50325e+08	5.00384e+08	1.0771e+09	8.33084e+08	8.62328e+08	1.26342e+09	4.28983e+08	5.92093e+08	5.57131e+08	8.07601e+08	9.62476e+08	7.60593e+06	4.2469e+08	2.52901e+08	4.80982e+08	Used	K.DSGRDYVSQFEGSALGKQLNLK.L	[48-69]
	High	P02647		Apolipoprotein A-I OS=Homo sapiens OX=9606 GN=APOA1 PE=1 SV=1	[K].DSGRDYVSQFEGSALGK.[Q]		1	4.19	1815.85	605.955	3	88.4198	85.23	Unambiguous	31	0.282	0.894515	8.85	1.4341e+06	4.02194e+06	119.51	54.06	High	High	Peak Found	High	High	High	High	High	Peak Found	High	High	High	High	High	High	High	High	High	High	Peak Found	High	High	High	383210	287484	1.15621e+06	1.98199e+06
		Protein FDR Confidence: Combined		Accession	Description	Coverage [%]	# PSMs	Abundance Ratio: (D1 COVID) / (Control)	Abundance Ratio Variability [%]: (D1 COVID) / (Control)	Abundances (Grouped): D1 COVID	Abundances (Grouped): Control	Abundances (Grouped) CV [%]: D1 COVID	Abundances (Grouped) CV [%]: Control	# Unique Peptides	# Razor Peptides	Abundance: F3: Sample, D1 COVID	Abundance: F13: Sample, D1 COVID	Abundance: F15: Sample, D1 COVID	Abundance: F26: Sample, D1 COVID	Abundance: F28: Sample, D1 COVID	Abundance: F30: Sample, D1 COVID	Abundance: F33: Sample, D1 COVID	Abundance: F36: Sample, D1 COVID	Abundance: F1: Sample, Control	Abundance: F2: Sample, Control	Abundance: F7: Sample, Control	Abundance: F8: Sample, Control	Abundance: F9: Sample, Control	Abundance: F10: Sample, Control	Abundance: F11: Sample, Control	Abundance: F12: Sample, Control	Abundance: F19: Sample, Control	Abundance: F20: Sample, Control	Abundance: F21: Sample, Control	Abundance: F22: Sample, Control	Abundance: F23: Sample, Control	Abundance: F24: Sample, Control	Abundance: F25: Sample, Control	Quan Usage	Sequence in Protein	Positions in Protein
		High		P02647	Apolipoprotein A-I OS=Homo sapiens OX=9606 GN=APOA1 PE=1 SV=1	93	2167	0.153	2.74	9.82592e+07	5.57131e+08	61.55	55.18	54	0	2.79604e+07	1.04533e+07	1.00888e+08	1.38432e+08	1.72639e+08	1.10683e+08	5.62294e+07	9.56988e+07	2.50325e+08	5.00384e+08	1.0771e+09	8.33084e+08	8.62328e+08	1.26342e+09	4.28983e+08	5.92093e+08	5.57131e+08	8.07601e+08	9.62476e+08	7.60593e+06	4.2469e+08	2.52901e+08	4.80982e+08	Used	K.DSGRDYVSQFEGSALGK.Q	[48-64]
	High	P02647		Apolipoprotein A-I OS=Homo sapiens OX=9606 GN=APOA1 PE=1 SV=1	[K].DLATVYVDVLK.[D]		1	2.88	1235.69	618.348	2	120.388	119.83	Unambiguous	27	0.328	0.914988	11.33	2.12786e+06	4.96337e+06	73.96	60.28	High	Peak Found	High	High	High	High	Peak Found	High	High	High	High	High	High	High	High	High	High	High	High	Peak Found	High	High	High	816095	534211	2.09274e+06	3.48638e+06
		Protein FDR Confidence: Combined		Accession	Description	Coverage [%]	# PSMs	Abundance Ratio: (D1 COVID) / (Control)	Abundance Ratio Variability [%]: (D1 COVID) / (Control)	Abundances (Grouped): D1 COVID	Abundances (Grouped): Control	Abundances (Grouped) CV [%]: D1 COVID	Abundances (Grouped) CV [%]: Control	# Unique Peptides	# Razor Peptides	Abundance: F3: Sample, D1 COVID	Abundance: F13: Sample, D1 COVID	Abundance: F15: Sample, D1 COVID	Abundance: F26: Sample, D1 COVID	Abundance: F28: Sample, D1 COVID	Abundance: F30: Sample, D1 COVID	Abundance: F33: Sample, D1 COVID	Abundance: F36: Sample, D1 COVID	Abundance: F1: Sample, Control	Abundance: F2: Sample, Control	Abundance: F7: Sample, Control	Abundance: F8: Sample, Control	Abundance: F9: Sample, Control	Abundance: F10: Sample, Control	Abundance: F11: Sample, Control	Abundance: F12: Sample, Control	Abundance: F19: Sample, Control	Abundance: F20: Sample, Control	Abundance: F21: Sample, Control	Abundance: F22: Sample, Control	Abundance: F23: Sample, Control	Abundance: F24: Sample, Control	Abundance: F25: Sample, Control	Quan Usage	Sequence in Protein	Positions in Protein
		High		P02647	Apolipoprotein A-I OS=Homo sapiens OX=9606 GN=APOA1 PE=1 SV=1	93	2167	0.153	2.74	9.82592e+07	5.57131e+08	61.55	55.18	54	0	2.79604e+07	1.04533e+07	1.00888e+08	1.38432e+08	1.72639e+08	1.10683e+08	5.62294e+07	9.56988e+07	2.50325e+08	5.00384e+08	1.0771e+09	8.33084e+08	8.62328e+08	1.26342e+09	4.28983e+08	5.92093e+08	5.57131e+08	8.07601e+08	9.62476e+08	7.60593e+06	4.2469e+08	2.52901e+08	4.80982e+08	Used	K.DLATVYVDVLK.D	[37-47]
	High	P02647		Apolipoprotein A-I OS=Homo sapiens OX=9606 GN=APOA1 PE=1 SV=1	[K].ETEGLRQEMSKDLEEVK.[A]		1	1.63	2020.99	506.002	4	68.89	67.76	Unambiguous	1	0.049	0.415946	0.16	5560.53	113914		64.12	Not Found	Not Found	Peak Found	Not Found	Not Found	Not Found	Not Found	Not Found	Not Found	Not Found	Peak Found	Peak Found	High	Peak Found	Peak Found	Peak Found	Peak Found	Peak Found	Peak Found	Not Found	Peak Found	Not Found	Peak Found			5560.53
		Protein FDR Confidence: Combined		Accession	Description	Coverage [%]	# PSMs	Abundance Ratio: (D1 COVID) / (Control)	Abundance Ratio Variability [%]: (D1 COVID) / (Control)	Abundances (Grouped): D1 COVID	Abundances (Grouped): Control	Abundances (Grouped) CV [%]: D1 COVID	Abundances (Grouped) CV [%]: Control	# Unique Peptides	# Razor Peptides	Abundance: F3: Sample, D1 COVID	Abundance: F13: Sample, D1 COVID	Abundance: F15: Sample, D1 COVID	Abundance: F26: Sample, D1 COVID	Abundance: F28: Sample, D1 COVID	Abundance: F30: Sample, D1 COVID	Abundance: F33: Sample, D1 COVID	Abundance: F36: Sample, D1 COVID	Abundance: F1: Sample, Control	Abundance: F2: Sample, Control	Abundance: F7: Sample, Control	Abundance: F8: Sample, Control	Abundance: F9: Sample, Control	Abundance: F10: Sample, Control	Abundance: F11: Sample, Control	Abundance: F12: Sample, Control	Abundance: F19: Sample, Control	Abundance: F20: Sample, Control	Abundance: F21: Sample, Control	Abundance: F22: Sample, Control	Abundance: F23: Sample, Control	Abundance: F24: Sample, Control	Abundance: F25: Sample, Control	Quan Usage	Sequence in Protein	Positions in Protein
		High		P02647	Apolipoprotein A-I OS=Homo sapiens OX=9606 GN=APOA1 PE=1 SV=1	93	2167	0.153	2.74	9.82592e+07	5.57131e+08	61.55	55.18	54	0	2.79604e+07	1.04533e+07	1.00888e+08	1.38432e+08	1.72639e+08	1.10683e+08	5.62294e+07	9.56988e+07	2.50325e+08	5.00384e+08	1.0771e+09	8.33084e+08	8.62328e+08	1.26342e+09	4.28983e+08	5.92093e+08	5.57131e+08	8.07601e+08	9.62476e+08	7.60593e+06	4.2469e+08	2.52901e+08	4.80982e+08	Used	K.ETEGLRQEMSKDLEEVK.A	[102-118]
	High	P02647		Apolipoprotein A-I OS=Homo sapiens OX=9606 GN=APOA1 PE=1 SV=1	[K].DLATVYVDVLKDSGR.[D]		1	4.83	1650.87	550.962	3	116.606	117.1	Unambiguous	36	0.207	0.861919	5.78	290258	1.17761e+06	121.24	77.45	High	Peak Found	Peak Found	High	High	High	High	High	High	High	High	High	High	High	High	High	High	High	High	High	High	High	High	44787	70427.8	268396	575622
		Protein FDR Confidence: Combined		Accession	Description	Coverage [%]	# PSMs	Abundance Ratio: (D1 COVID) / (Control)	Abundance Ratio Variability [%]: (D1 COVID) / (Control)	Abundances (Grouped): D1 COVID	Abundances (Grouped): Control	Abundances (Grouped) CV [%]: D1 COVID	Abundances (Grouped) CV [%]: Control	# Unique Peptides	# Razor Peptides	Abundance: F3: Sample, D1 COVID	Abundance: F13: Sample, D1 COVID	Abundance: F15: Sample, D1 COVID	Abundance: F26: Sample, D1 COVID	Abundance: F28: Sample, D1 COVID	Abundance: F30: Sample, D1 COVID	Abundance: F33: Sample, D1 COVID	Abundance: F36: Sample, D1 COVID	Abundance: F1: Sample, Control	Abundance: F2: Sample, Control	Abundance: F7: Sample, Control	Abundance: F8: Sample, Control	Abundance: F9: Sample, Control	Abundance: F10: Sample, Control	Abundance: F11: Sample, Control	Abundance: F12: Sample, Control	Abundance: F19: Sample, Control	Abundance: F20: Sample, Control	Abundance: F21: Sample, Control	Abundance: F22: Sample, Control	Abundance: F23: Sample, Control	Abundance: F24: Sample, Control	Abundance: F25: Sample, Control	Quan Usage	Sequence in Protein	Positions in Protein
		High		P02647	Apolipoprotein A-I OS=Homo sapiens OX=9606 GN=APOA1 PE=1 SV=1	93	2167	0.153	2.74	9.82592e+07	5.57131e+08	61.55	55.18	54	0	2.79604e+07	1.04533e+07	1.00888e+08	1.38432e+08	1.72639e+08	1.10683e+08	5.62294e+07	9.56988e+07	2.50325e+08	5.00384e+08	1.0771e+09	8.33084e+08	8.62328e+08	1.26342e+09	4.28983e+08	5.92093e+08	5.57131e+08	8.07601e+08	9.62476e+08	7.60593e+06	4.2469e+08	2.52901e+08	4.80982e+08	Used	K.DLATVYVDVLKDSGR.D	[37-51]
	High	P02647		Apolipoprotein A-I OS=Homo sapiens OX=9606 GN=APOA1 PE=1 SV=1	[K].DLATVYVDVLKDSGRDYVSQFEGSALGK.[Q]		1	5.86	3032.52	1011.51	3	140.549	140.76	Unambiguous	25	0.078	0.626064	0.87	142906	3478714	188.67	100.4	Not Found	Peak Found	Not Found	High	High	High	Not Found	High	High	High	High	High	High	High	Peak Found	High	High	High	High	Peak Found	High	Peak Found	High		7272.28		291890
		Protein FDR Confidence: Combined		Accession	Description	Coverage [%]	# PSMs	Abundance Ratio: (D1 COVID) / (Control)	Abundance Ratio Variability [%]: (D1 COVID) / (Control)	Abundances (Grouped): D1 COVID	Abundances (Grouped): Control	Abundances (Grouped) CV [%]: D1 COVID	Abundances (Grouped) CV [%]: Control	# Unique Peptides	# Razor Peptides	Abundance: F3: Sample, D1 COVID	Abundance: F13: Sample, D1 COVID	Abundance: F15: Sample, D1 COVID	Abundance: F26: Sample, D1 COVID	Abundance: F28: Sample, D1 COVID	Abundance: F30: Sample, D1 COVID	Abundance: F33: Sample, D1 COVID	Abundance: F36: Sample, D1 COVID	Abundance: F1: Sample, Control	Abundance: F2: Sample, Control	Abundance: F7: Sample, Control	Abundance: F8: Sample, Control	Abundance: F9: Sample, Control	Abundance: F10: Sample, Control	Abundance: F11: Sample, Control	Abundance: F12: Sample, Control	Abundance: F19: Sample, Control	Abundance: F20: Sample, Control	Abundance: F21: Sample, Control	Abundance: F22: Sample, Control	Abundance: F23: Sample, Control	Abundance: F24: Sample, Control	Abundance: F25: Sample, Control	Quan Usage	Sequence in Protein	Positions in Protein
		High		P02647	Apolipoprotein A-I OS=Homo sapiens OX=9606 GN=APOA1 PE=1 SV=1	93	2167	0.153	2.74	9.82592e+07	5.57131e+08	61.55	55.18	54	0	2.79604e+07	1.04533e+07	1.00888e+08	1.38432e+08	1.72639e+08	1.10683e+08	5.62294e+07	9.56988e+07	2.50325e+08	5.00384e+08	1.0771e+09	8.33084e+08	8.62328e+08	1.26342e+09	4.28983e+08	5.92093e+08	5.57131e+08	8.07601e+08	9.62476e+08	7.60593e+06	4.2469e+08	2.52901e+08	4.80982e+08	Used	K.DLATVYVDVLKDSGRDYVSQFEGSALGK.Q	[37-64]
	High	P02647		Apolipoprotein A-I OS=Homo sapiens OX=9606 GN=APOA1 PE=1 SV=1	[R].AHVDALR.[T]		1	2.46	781.432	391.219	2	15.4448	15.94	Unambiguous	3	0.118	0.743404	1.57	2.93938e+06	1.86673e+07	76.37	50.61	Not Found	Peak Found	Peak Found	Not Found	Not Found	Not Found	Not Found	Peak Found	Peak Found	Peak Found	Peak Found	Peak Found	Peak Found	High	Peak Found	Peak Found	Peak Found	High	High	Not Found	Peak Found	Peak Found	Peak Found		315996	3664083
		Protein FDR Confidence: Combined		Accession	Description	Coverage [%]	# PSMs	Abundance Ratio: (D1 COVID) / (Control)	Abundance Ratio Variability [%]: (D1 COVID) / (Control)	Abundances (Grouped): D1 COVID	Abundances (Grouped): Control	Abundances (Grouped) CV [%]: D1 COVID	Abundances (Grouped) CV [%]: Control	# Unique Peptides	# Razor Peptides	Abundance: F3: Sample, D1 COVID	Abundance: F13: Sample, D1 COVID	Abundance: F15: Sample, D1 COVID	Abundance: F26: Sample, D1 COVID	Abundance: F28: Sample, D1 COVID	Abundance: F30: Sample, D1 COVID	Abundance: F33: Sample, D1 COVID	Abundance: F36: Sample, D1 COVID	Abundance: F1: Sample, Control	Abundance: F2: Sample, Control	Abundance: F7: Sample, Control	Abundance: F8: Sample, Control	Abundance: F9: Sample, Control	Abundance: F10: Sample, Control	Abundance: F11: Sample, Control	Abundance: F12: Sample, Control	Abundance: F19: Sample, Control	Abundance: F20: Sample, Control	Abundance: F21: Sample, Control	Abundance: F22: Sample, Control	Abundance: F23: Sample, Control	Abundance: F24: Sample, Control	Abundance: F25: Sample, Control	Quan Usage	Sequence in Protein	Positions in Protein
		High		P02647	Apolipoprotein A-I OS=Homo sapiens OX=9606 GN=APOA1 PE=1 SV=1	93	2167	0.153	2.74	9.82592e+07	5.57131e+08	61.55	55.18	54	0	2.79604e+07	1.04533e+07	1.00888e+08	1.38432e+08	1.72639e+08	1.10683e+08	5.62294e+07	9.56988e+07	2.50325e+08	5.00384e+08	1.0771e+09	8.33084e+08	8.62328e+08	1.26342e+09	4.28983e+08	5.92093e+08	5.57131e+08	8.07601e+08	9.62476e+08	7.60593e+06	4.2469e+08	2.52901e+08	4.80982e+08	Used	R.AHVDALR.T	[178-184]
	High	P02647		Apolipoprotein A-I OS=Homo sapiens OX=9606 GN=APOA1 PE=1 SV=1	[R].AHVDALRTHLAPYSDELR.[Q]		1	4.27	2064.06	516.771	4	62.5015	62.77	Unambiguous	58	0.07	0.579814	0.49	137686	1.37654e+06	68.16	79.17	High	Peak Found	Peak Found	High	High	High	High	High	High	High	High	High	High	High	High	High	High	High	High	High	High	High	High	178713	42891.7	70769.6	385472
		Protein FDR Confidence: Combined		Accession	Description	Coverage [%]	# PSMs	Abundance Ratio: (D1 COVID) / (Control)	Abundance Ratio Variability [%]: (D1 COVID) / (Control)	Abundances (Grouped): D1 COVID	Abundances (Grouped): Control	Abundances (Grouped) CV [%]: D1 COVID	Abundances (Grouped) CV [%]: Control	# Unique Peptides	# Razor Peptides	Abundance: F3: Sample, D1 COVID	Abundance: F13: Sample, D1 COVID	Abundance: F15: Sample, D1 COVID	Abundance: F26: Sample, D1 COVID	Abundance: F28: Sample, D1 COVID	Abundance: F30: Sample, D1 COVID	Abundance: F33: Sample, D1 COVID	Abundance: F36: Sample, D1 COVID	Abundance: F1: Sample, Control	Abundance: F2: Sample, Control	Abundance: F7: Sample, Control	Abundance: F8: Sample, Control	Abundance: F9: Sample, Control	Abundance: F10: Sample, Control	Abundance: F11: Sample, Control	Abundance: F12: Sample, Control	Abundance: F19: Sample, Control	Abundance: F20: Sample, Control	Abundance: F21: Sample, Control	Abundance: F22: Sample, Control	Abundance: F23: Sample, Control	Abundance: F24: Sample, Control	Abundance: F25: Sample, Control	Quan Usage	Sequence in Protein	Positions in Protein
		High		P02647	Apolipoprotein A-I OS=Homo sapiens OX=9606 GN=APOA1 PE=1 SV=1	93	2167	0.153	2.74	9.82592e+07	5.57131e+08	61.55	55.18	54	0	2.79604e+07	1.04533e+07	1.00888e+08	1.38432e+08	1.72639e+08	1.10683e+08	5.62294e+07	9.56988e+07	2.50325e+08	5.00384e+08	1.0771e+09	8.33084e+08	8.62328e+08	1.26342e+09	4.28983e+08	5.92093e+08	5.57131e+08	8.07601e+08	9.62476e+08	7.60593e+06	4.2469e+08	2.52901e+08	4.80982e+08	Used	R.AHVDALRTHLAPYSDELR.Q	[178-195]
	High	P02647		Apolipoprotein A-I OS=Homo sapiens OX=9606 GN=APOA1 PE=1 SV=1	[K].KWQEEMELYR.[Q]		1	2.62	1411.67	706.338	2	80.5068	63.88	Unambiguous	29	0.189	0.845592	4.14	361941	1.86136e+06	69.17	78.22	Not Found	High	High	High	High	High	Peak Found	High	High	High	High	High	High	High	High	Peak Found	High	High	High	Peak Found	High	High	Peak Found		50067.3	361941	461435
		Protein FDR Confidence: Combined		Accession	Description	Coverage [%]	# PSMs	Abundance Ratio: (D1 COVID) / (Control)	Abundance Ratio Variability [%]: (D1 COVID) / (Control)	Abundances (Grouped): D1 COVID	Abundances (Grouped): Control	Abundances (Grouped) CV [%]: D1 COVID	Abundances (Grouped) CV [%]: Control	# Unique Peptides	# Razor Peptides	Abundance: F3: Sample, D1 COVID	Abundance: F13: Sample, D1 COVID	Abundance: F15: Sample, D1 COVID	Abundance: F26: Sample, D1 COVID	Abundance: F28: Sample, D1 COVID	Abundance: F30: Sample, D1 COVID	Abundance: F33: Sample, D1 COVID	Abundance: F36: Sample, D1 COVID	Abundance: F1: Sample, Control	Abundance: F2: Sample, Control	Abundance: F7: Sample, Control	Abundance: F8: Sample, Control	Abundance: F9: Sample, Control	Abundance: F10: Sample, Control	Abundance: F11: Sample, Control	Abundance: F12: Sample, Control	Abundance: F19: Sample, Control	Abundance: F20: Sample, Control	Abundance: F21: Sample, Control	Abundance: F22: Sample, Control	Abundance: F23: Sample, Control	Abundance: F24: Sample, Control	Abundance: F25: Sample, Control	Quan Usage	Sequence in Protein	Positions in Protein
		High		P02647	Apolipoprotein A-I OS=Homo sapiens OX=9606 GN=APOA1 PE=1 SV=1	93	2167	0.153	2.74	9.82592e+07	5.57131e+08	61.55	55.18	54	0	2.79604e+07	1.04533e+07	1.00888e+08	1.38432e+08	1.72639e+08	1.10683e+08	5.62294e+07	9.56988e+07	2.50325e+08	5.00384e+08	1.0771e+09	8.33084e+08	8.62328e+08	1.26342e+09	4.28983e+08	5.92093e+08	5.57131e+08	8.07601e+08	9.62476e+08	7.60593e+06	4.2469e+08	2.52901e+08	4.80982e+08	Used	K.KWQEEMELYR.Q	[131-140]
	High	P02647		Apolipoprotein A-I OS=Homo sapiens OX=9606 GN=APOA1 PE=1 SV=1	[R].DYVSQFEGSALGK.[Q]		1	3.08	1400.67	700.838	2	97.5166	97.37	Unambiguous	28	0.39	0.941952	13.73	2556291	6.50996e+06	59.97	49	High	Peak Found	High	High	Peak Found	High	Not Found	High	Peak Found	Peak Found	High	High	High	High	High	High	High	High	High	Peak Found	High	Peak Found	High	858407	437481	2556291	4.13234e+06
		Protein FDR Confidence: Combined		Accession	Description	Coverage [%]	# PSMs	Abundance Ratio: (D1 COVID) / (Control)	Abundance Ratio Variability [%]: (D1 COVID) / (Control)	Abundances (Grouped): D1 COVID	Abundances (Grouped): Control	Abundances (Grouped) CV [%]: D1 COVID	Abundances (Grouped) CV [%]: Control	# Unique Peptides	# Razor Peptides	Abundance: F3: Sample, D1 COVID	Abundance: F13: Sample, D1 COVID	Abundance: F15: Sample, D1 COVID	Abundance: F26: Sample, D1 COVID	Abundance: F28: Sample, D1 COVID	Abundance: F30: Sample, D1 COVID	Abundance: F33: Sample, D1 COVID	Abundance: F36: Sample, D1 COVID	Abundance: F1: Sample, Control	Abundance: F2: Sample, Control	Abundance: F7: Sample, Control	Abundance: F8: Sample, Control	Abundance: F9: Sample, Control	Abundance: F10: Sample, Control	Abundance: F11: Sample, Control	Abundance: F12: Sample, Control	Abundance: F19: Sample, Control	Abundance: F20: Sample, Control	Abundance: F21: Sample, Control	Abundance: F22: Sample, Control	Abundance: F23: Sample, Control	Abundance: F24: Sample, Control	Abundance: F25: Sample, Control	Quan Usage	Sequence in Protein	Positions in Protein
		High		P02647	Apolipoprotein A-I OS=Homo sapiens OX=9606 GN=APOA1 PE=1 SV=1	93	2167	0.153	2.74	9.82592e+07	5.57131e+08	61.55	55.18	54	0	2.79604e+07	1.04533e+07	1.00888e+08	1.38432e+08	1.72639e+08	1.10683e+08	5.62294e+07	9.56988e+07	2.50325e+08	5.00384e+08	1.0771e+09	8.33084e+08	8.62328e+08	1.26342e+09	4.28983e+08	5.92093e+08	5.57131e+08	8.07601e+08	9.62476e+08	7.60593e+06	4.2469e+08	2.52901e+08	4.80982e+08	Used	R.DYVSQFEGSALGK.Q	[52-64]
	High	P02647		Apolipoprotein A-I OS=Homo sapiens OX=9606 GN=APOA1 PE=1 SV=1	[R].HFWQQDEPPQSPWDR.[V]		1	2.32	1952.87	651.622	3	82.3752	82.73	Unambiguous	4	0.357	0.93385	7.39	12341.4	34129.6	37.14	51.62	Not Found	Not Found	Peak Found	Not Found	Not Found	Not Found	Not Found	Peak Found	Not Found	Not Found	High	High	High	Peak Found	Peak Found	Peak Found	Peak Found	Peak Found	High	Not Found	Not Found	Not Found	Peak Found			16149.1
		Protein FDR Confidence: Combined		Accession	Description	Coverage [%]	# PSMs	Abundance Ratio: (D1 COVID) / (Control)	Abundance Ratio Variability [%]: (D1 COVID) / (Control)	Abundances (Grouped): D1 COVID	Abundances (Grouped): Control	Abundances (Grouped) CV [%]: D1 COVID	Abundances (Grouped) CV [%]: Control	# Unique Peptides	# Razor Peptides	Abundance: F3: Sample, D1 COVID	Abundance: F13: Sample, D1 COVID	Abundance: F15: Sample, D1 COVID	Abundance: F26: Sample, D1 COVID	Abundance: F28: Sample, D1 COVID	Abundance: F30: Sample, D1 COVID	Abundance: F33: Sample, D1 COVID	Abundance: F36: Sample, D1 COVID	Abundance: F1: Sample, Control	Abundance: F2: Sample, Control	Abundance: F7: Sample, Control	Abundance: F8: Sample, Control	Abundance: F9: Sample, Control	Abundance: F10: Sample, Control	Abundance: F11: Sample, Control	Abundance: F12: Sample, Control	Abundance: F19: Sample, Control	Abundance: F20: Sample, Control	Abundance: F21: Sample, Control	Abundance: F22: Sample, Control	Abundance: F23: Sample, Control	Abundance: F24: Sample, Control	Abundance: F25: Sample, Control	Quan Usage	Sequence in Protein	Positions in Protein
		High		P02647	Apolipoprotein A-I OS=Homo sapiens OX=9606 GN=APOA1 PE=1 SV=1	93	2167	0.153	2.74	9.82592e+07	5.57131e+08	61.55	55.18	54	0	2.79604e+07	1.04533e+07	1.00888e+08	1.38432e+08	1.72639e+08	1.10683e+08	5.62294e+07	9.56988e+07	2.50325e+08	5.00384e+08	1.0771e+09	8.33084e+08	8.62328e+08	1.26342e+09	4.28983e+08	5.92093e+08	5.57131e+08	8.07601e+08	9.62476e+08	7.60593e+06	4.2469e+08	2.52901e+08	4.80982e+08	Used	R.HFWQQDEPPQSPWDR.V	[20-34]
	High	P02647		Apolipoprotein A-I OS=Homo sapiens OX=9606 GN=APOA1 PE=1 SV=1	[K].AKVQPYLDDFQKK.[W]		1	3.38	1579.85	527.287	3	78.0655	46.6	Unambiguous	10	39.177	0.0111852	95.24	361380	9639.74	22.13	203.09	High	Not Found	Not Found	High	High	High	Not Found	Not Found	High	High	Peak Found	Peak Found	Peak Found	Peak Found	Peak Found	Not Found	Peak Found	Peak Found	Peak Found	Peak Found	Peak Found	High	Not Found	338244			386097
		Protein FDR Confidence: Combined		Accession	Description	Coverage [%]	# PSMs	Abundance Ratio: (D1 COVID) / (Control)	Abundance Ratio Variability [%]: (D1 COVID) / (Control)	Abundances (Grouped): D1 COVID	Abundances (Grouped): Control	Abundances (Grouped) CV [%]: D1 COVID	Abundances (Grouped) CV [%]: Control	# Unique Peptides	# Razor Peptides	Abundance: F3: Sample, D1 COVID	Abundance: F13: Sample, D1 COVID	Abundance: F15: Sample, D1 COVID	Abundance: F26: Sample, D1 COVID	Abundance: F28: Sample, D1 COVID	Abundance: F30: Sample, D1 COVID	Abundance: F33: Sample, D1 COVID	Abundance: F36: Sample, D1 COVID	Abundance: F1: Sample, Control	Abundance: F2: Sample, Control	Abundance: F7: Sample, Control	Abundance: F8: Sample, Control	Abundance: F9: Sample, Control	Abundance: F10: Sample, Control	Abundance: F11: Sample, Control	Abundance: F12: Sample, Control	Abundance: F19: Sample, Control	Abundance: F20: Sample, Control	Abundance: F21: Sample, Control	Abundance: F22: Sample, Control	Abundance: F23: Sample, Control	Abundance: F24: Sample, Control	Abundance: F25: Sample, Control	Quan Usage	Sequence in Protein	Positions in Protein
		High		P02647	Apolipoprotein A-I OS=Homo sapiens OX=9606 GN=APOA1 PE=1 SV=1	93	2167	0.153	2.74	9.82592e+07	5.57131e+08	61.55	55.18	54	0	2.79604e+07	1.04533e+07	1.00888e+08	1.38432e+08	1.72639e+08	1.10683e+08	5.62294e+07	9.56988e+07	2.50325e+08	5.00384e+08	1.0771e+09	8.33084e+08	8.62328e+08	1.26342e+09	4.28983e+08	5.92093e+08	5.57131e+08	8.07601e+08	9.62476e+08	7.60593e+06	4.2469e+08	2.52901e+08	4.80982e+08	Used	K.AKVQPYLDDFQKK.W	[119-131]
	High	P02647		Apolipoprotein A-I OS=Homo sapiens OX=9606 GN=APOA1 PE=1 SV=1	[K].AKVQPYLDDFQK.[K]		1	3.01	1451.75	484.589	3	55.8586	56.38	Unambiguous	10	0.167	0.823033	3.3	115721	539749	78.25	68.48	Not Found	Peak Found	Peak Found	Not Found	Not Found	Not Found	Not Found	Peak Found	Peak Found	High	High	High	High	High	High	High	High	Peak Found	High	Peak Found	High	Peak Found	Peak Found		18373.5	115721
		Protein FDR Confidence: Combined		Accession	Description	Coverage [%]	# PSMs	Abundance Ratio: (D1 COVID) / (Control)	Abundance Ratio Variability [%]: (D1 COVID) / (Control)	Abundances (Grouped): D1 COVID	Abundances (Grouped): Control	Abundances (Grouped) CV [%]: D1 COVID	Abundances (Grouped) CV [%]: Control	# Unique Peptides	# Razor Peptides	Abundance: F3: Sample, D1 COVID	Abundance: F13: Sample, D1 COVID	Abundance: F15: Sample, D1 COVID	Abundance: F26: Sample, D1 COVID	Abundance: F28: Sample, D1 COVID	Abundance: F30: Sample, D1 COVID	Abundance: F33: Sample, D1 COVID	Abundance: F36: Sample, D1 COVID	Abundance: F1: Sample, Control	Abundance: F2: Sample, Control	Abundance: F7: Sample, Control	Abundance: F8: Sample, Control	Abundance: F9: Sample, Control	Abundance: F10: Sample, Control	Abundance: F11: Sample, Control	Abundance: F12: Sample, Control	Abundance: F19: Sample, Control	Abundance: F20: Sample, Control	Abundance: F21: Sample, Control	Abundance: F22: Sample, Control	Abundance: F23: Sample, Control	Abundance: F24: Sample, Control	Abundance: F25: Sample, Control	Quan Usage	Sequence in Protein	Positions in Protein
		High		P02647	Apolipoprotein A-I OS=Homo sapiens OX=9606 GN=APOA1 PE=1 SV=1	93	2167	0.153	2.74	9.82592e+07	5.57131e+08	61.55	55.18	54	0	2.79604e+07	1.04533e+07	1.00888e+08	1.38432e+08	1.72639e+08	1.10683e+08	5.62294e+07	9.56988e+07	2.50325e+08	5.00384e+08	1.0771e+09	8.33084e+08	8.62328e+08	1.26342e+09	4.28983e+08	5.92093e+08	5.57131e+08	8.07601e+08	9.62476e+08	7.60593e+06	4.2469e+08	2.52901e+08	4.80982e+08	Used	K.AKVQPYLDDFQK.K	[119-130]
	High	P02647		Apolipoprotein A-I OS=Homo sapiens OX=9606 GN=APOA1 PE=1 SV=1	[K].AKPALEDLRQGLLPVLESFK.[V]		1	1.85	2224.27	556.822	4	129.868	129.22	Unambiguous	2	0.01	6.33654e-17			65869.5		86.54	Not Found	Not Found	Not Found	Not Found	High	Not Found	Not Found	Not Found	Not Found	Not Found	Not Found	Peak Found	Peak Found	Peak Found	Not Found	Peak Found	Peak Found	High	Peak Found	Not Found	Not Found	Not Found	Peak Found
		Protein FDR Confidence: Combined		Accession	Description	Coverage [%]	# PSMs	Abundance Ratio: (D1 COVID) / (Control)	Abundance Ratio Variability [%]: (D1 COVID) / (Control)	Abundances (Grouped): D1 COVID	Abundances (Grouped): Control	Abundances (Grouped) CV [%]: D1 COVID	Abundances (Grouped) CV [%]: Control	# Unique Peptides	# Razor Peptides	Abundance: F3: Sample, D1 COVID	Abundance: F13: Sample, D1 COVID	Abundance: F15: Sample, D1 COVID	Abundance: F26: Sample, D1 COVID	Abundance: F28: Sample, D1 COVID	Abundance: F30: Sample, D1 COVID	Abundance: F33: Sample, D1 COVID	Abundance: F36: Sample, D1 COVID	Abundance: F1: Sample, Control	Abundance: F2: Sample, Control	Abundance: F7: Sample, Control	Abundance: F8: Sample, Control	Abundance: F9: Sample, Control	Abundance: F10: Sample, Control	Abundance: F11: Sample, Control	Abundance: F12: Sample, Control	Abundance: F19: Sample, Control	Abundance: F20: Sample, Control	Abundance: F21: Sample, Control	Abundance: F22: Sample, Control	Abundance: F23: Sample, Control	Abundance: F24: Sample, Control	Abundance: F25: Sample, Control	Quan Usage	Sequence in Protein	Positions in Protein
		High		P02647	Apolipoprotein A-I OS=Homo sapiens OX=9606 GN=APOA1 PE=1 SV=1	93	2167	0.153	2.74	9.82592e+07	5.57131e+08	61.55	55.18	54	0	2.79604e+07	1.04533e+07	1.00888e+08	1.38432e+08	1.72639e+08	1.10683e+08	5.62294e+07	9.56988e+07	2.50325e+08	5.00384e+08	1.0771e+09	8.33084e+08	8.62328e+08	1.26342e+09	4.28983e+08	5.92093e+08	5.57131e+08	8.07601e+08	9.62476e+08	7.60593e+06	4.2469e+08	2.52901e+08	4.80982e+08	Used	K.AKPALEDLRQGLLPVLESFK.V	[231-250]
	High	P02647		Apolipoprotein A-I OS=Homo sapiens OX=9606 GN=APOA1 PE=1 SV=1	[K].AKPALEDLR.[Q]		1	2.07	1012.58	506.793	2	33.7705	32.88	Unambiguous	40	0.112	0.738204	0.81	1.93844e+06	1.70787e+07	53.16	46.42	Not Found	Peak Found	High	High	High	High	Not Found	High	High	High	High	High	High	High	High	High	High	High	High	Peak Found	High	High	High		235111	3.14093e+06	1.89301e+06
		Protein FDR Confidence: Combined		Accession	Description	Coverage [%]	# PSMs	Abundance Ratio: (D1 COVID) / (Control)	Abundance Ratio Variability [%]: (D1 COVID) / (Control)	Abundances (Grouped): D1 COVID	Abundances (Grouped): Control	Abundances (Grouped) CV [%]: D1 COVID	Abundances (Grouped) CV [%]: Control	# Unique Peptides	# Razor Peptides	Abundance: F3: Sample, D1 COVID	Abundance: F13: Sample, D1 COVID	Abundance: F15: Sample, D1 COVID	Abundance: F26: Sample, D1 COVID	Abundance: F28: Sample, D1 COVID	Abundance: F30: Sample, D1 COVID	Abundance: F33: Sample, D1 COVID	Abundance: F36: Sample, D1 COVID	Abundance: F1: Sample, Control	Abundance: F2: Sample, Control	Abundance: F7: Sample, Control	Abundance: F8: Sample, Control	Abundance: F9: Sample, Control	Abundance: F10: Sample, Control	Abundance: F11: Sample, Control	Abundance: F12: Sample, Control	Abundance: F19: Sample, Control	Abundance: F20: Sample, Control	Abundance: F21: Sample, Control	Abundance: F22: Sample, Control	Abundance: F23: Sample, Control	Abundance: F24: Sample, Control	Abundance: F25: Sample, Control	Quan Usage	Sequence in Protein	Positions in Protein
		High		P02647	Apolipoprotein A-I OS=Homo sapiens OX=9606 GN=APOA1 PE=1 SV=1	93	2167	0.153	2.74	9.82592e+07	5.57131e+08	61.55	55.18	54	0	2.79604e+07	1.04533e+07	1.00888e+08	1.38432e+08	1.72639e+08	1.10683e+08	5.62294e+07	9.56988e+07	2.50325e+08	5.00384e+08	1.0771e+09	8.33084e+08	8.62328e+08	1.26342e+09	4.28983e+08	5.92093e+08	5.57131e+08	8.07601e+08	9.62476e+08	7.60593e+06	4.2469e+08	2.52901e+08	4.80982e+08	Used	K.AKPALEDLR.Q	[231-239]
	High	P02647		Apolipoprotein A-I OS=Homo sapiens OX=9606 GN=APOA1 PE=1 SV=1	[R].AHVDALRTHLAPYSDELRQR.[L]		1	4.35	2348.22	470.451	5	57.0942	57.94	Unambiguous	41	0.021	0.120602	0.06	10210.9	631602	181.75	93.82	High	Peak Found	Not Found	High	High	Not Found	Peak Found	Peak Found	High	High	High	High	High	Peak Found	Peak Found	High	High	High	High	Peak Found	High	High	High		1384.29
		Protein FDR Confidence: Combined		Accession	Description	Coverage [%]	# PSMs	Abundance Ratio: (D1 COVID) / (Control)	Abundance Ratio Variability [%]: (D1 COVID) / (Control)	Abundances (Grouped): D1 COVID	Abundances (Grouped): Control	Abundances (Grouped) CV [%]: D1 COVID	Abundances (Grouped) CV [%]: Control	# Unique Peptides	# Razor Peptides	Abundance: F3: Sample, D1 COVID	Abundance: F13: Sample, D1 COVID	Abundance: F15: Sample, D1 COVID	Abundance: F26: Sample, D1 COVID	Abundance: F28: Sample, D1 COVID	Abundance: F30: Sample, D1 COVID	Abundance: F33: Sample, D1 COVID	Abundance: F36: Sample, D1 COVID	Abundance: F1: Sample, Control	Abundance: F2: Sample, Control	Abundance: F7: Sample, Control	Abundance: F8: Sample, Control	Abundance: F9: Sample, Control	Abundance: F10: Sample, Control	Abundance: F11: Sample, Control	Abundance: F12: Sample, Control	Abundance: F19: Sample, Control	Abundance: F20: Sample, Control	Abundance: F21: Sample, Control	Abundance: F22: Sample, Control	Abundance: F23: Sample, Control	Abundance: F24: Sample, Control	Abundance: F25: Sample, Control	Quan Usage	Sequence in Protein	Positions in Protein
		High		P02647	Apolipoprotein A-I OS=Homo sapiens OX=9606 GN=APOA1 PE=1 SV=1	93	2167	0.153	2.74	9.82592e+07	5.57131e+08	61.55	55.18	54	0	2.79604e+07	1.04533e+07	1.00888e+08	1.38432e+08	1.72639e+08	1.10683e+08	5.62294e+07	9.56988e+07	2.50325e+08	5.00384e+08	1.0771e+09	8.33084e+08	8.62328e+08	1.26342e+09	4.28983e+08	5.92093e+08	5.57131e+08	8.07601e+08	9.62476e+08	7.60593e+06	4.2469e+08	2.52901e+08	4.80982e+08	Used	R.AHVDALRTHLAPYSDELRQR.L	[178-197]
High	P02652	Apolipoprotein A-II	S=Homo sapiens	77	348	0.163	2.57	2.26308e+07	1.81339e+08	64.44	47.48	15	0	3.08728e+06	1.15204e+07	2.29726e+07	3.92846e+07	3.31217e+07	2.22941e+07	1.14179e+07	4.8668e+07	7.18362e+07	1.28959e+08	2.56069e+08	1.84254e+08	2.4263e+08	3.1938e+08	1.78361e+08	1.81339e+08	1.86944e+08	2.37957e+08	2.319e+08	1.03571e+06	1.22855e+08	8.70792e+07	1.50368e+08
	Confidence	Master Protein Accessions		Master Protein Descriptions	Annotated Sequence	Modifications	# Protein Groups	XCorr (by Search Engine): Sequest HT	Theo. MH+ [Da]	m/z [Da] (by Search Engine): Sequest HT	Charge (by Search Engine): Sequest HT	RT [min] (by Search Engine): Sequest HT	Top Apex RT [min]	PSM Ambiguity	# PSMs	Abundance Ratio: (D1 COVID) / (Control)	Abundance Ratio Adj. P-Value: (D1 COVID) / (Control)	Abundance Ratio Variability [%]: (D1 COVID) / (Control)	Abundances (Grouped): D1 COVID	Abundances (Grouped): Control	Abundances (Grouped) CV [%]: D1 COVID	Abundances (Grouped) CV [%]: Control	Found in Sample: [S3] F3: Sample, D1 COVID	Found in Sample: [S13] F13: Sample, D1 COVID	Found in Sample: [S15] F15: Sample, D1 COVID	Found in Sample: [S26] F26: Sample, D1 COVID	Found in Sample: [S28] F28: Sample, D1 COVID	Found in Sample: [S30] F30: Sample, D1 COVID	Found in Sample: [S33] F33: Sample, D1 COVID	Found in Sample: [S36] F36: Sample, D1 COVID	Found in Sample: [S1] F1: Sample, Control	Found in Sample: [S2] F2: Sample, Control	Found in Sample: [S7] F7: Sample, Control	Found in Sample: [S8] F8: Sample, Control	Found in Sample: [S9] F9: Sample, Control	Found in Sample: [S10] F10: Sample, Control	Found in Sample: [S11] F11: Sample, Control	Found in Sample: [S12] F12: Sample, Control	Found in Sample: [S19] F19: Sample, Control	Found in Sample: [S20] F20: Sample, Control	Found in Sample: [S21] F21: Sample, Control	Found in Sample: [S22] F22: Sample, Control	Found in Sample: [S23] F23: Sample, Control	Found in Sample: [S24] F24: Sample, Control	Found in Sample: [S25] F25: Sample, Control	Abundance: F3: Sample, D1 COVID	Abundance: F13: Sample, D1 COVID	Abundance: F15: Sample, D1 COVID	Abundance: F26: Sample, D1 COVID
	High	P02652		Apolipoprotein A-II OS=Homo sapiens OX=9606 GN=APOA2 PE=1 SV=1	[R].QAKEPCVESLVSQYFQTVTDYGKDLMEK.[V]	1xCarbamidomethyl [C6]	1	1.53	3293.57	824.148	4	142.307	142.6	Unambiguous	1	0.313	0.911769	7.92	14602	46691.7		76.8	Not Found	Not Found	Not Found	Not Found	Peak Found	Not Found	Not Found	Not Found	Not Found	Not Found	Not Found	Peak Found	Peak Found	Peak Found	Not Found	Peak Found	Peak Found	High	Peak Found	Not Found	Not Found	Peak Found	Peak Found
		Protein FDR Confidence: Combined		Accession	Description	Coverage [%]	# PSMs	Abundance Ratio: (D1 COVID) / (Control)	Abundance Ratio Variability [%]: (D1 COVID) / (Control)	Abundances (Grouped): D1 COVID	Abundances (Grouped): Control	Abundances (Grouped) CV [%]: D1 COVID	Abundances (Grouped) CV [%]: Control	# Unique Peptides	# Razor Peptides	Abundance: F3: Sample, D1 COVID	Abundance: F13: Sample, D1 COVID	Abundance: F15: Sample, D1 COVID	Abundance: F26: Sample, D1 COVID	Abundance: F28: Sample, D1 COVID	Abundance: F30: Sample, D1 COVID	Abundance: F33: Sample, D1 COVID	Abundance: F36: Sample, D1 COVID	Abundance: F1: Sample, Control	Abundance: F2: Sample, Control	Abundance: F7: Sample, Control	Abundance: F8: Sample, Control	Abundance: F9: Sample, Control	Abundance: F10: Sample, Control	Abundance: F11: Sample, Control	Abundance: F12: Sample, Control	Abundance: F19: Sample, Control	Abundance: F20: Sample, Control	Abundance: F21: Sample, Control	Abundance: F22: Sample, Control	Abundance: F23: Sample, Control	Abundance: F24: Sample, Control	Abundance: F25: Sample, Control	Quan Usage	Sequence in Protein	Positions in Protein
		High		P02652	Apolipoprotein A-II OS=Homo sapiens OX=9606 GN=APOA2 PE=1 SV=1	77	348	0.163	2.57	2.26308e+07	1.81339e+08	64.44	47.48	15	0	3.08728e+06	1.15204e+07	2.29726e+07	3.92846e+07	3.31217e+07	2.22941e+07	1.14179e+07	4.8668e+07	7.18362e+07	1.28959e+08	2.56069e+08	1.84254e+08	2.4263e+08	3.1938e+08	1.78361e+08	1.81339e+08	1.86944e+08	2.37957e+08	2.319e+08	1.03571e+06	1.22855e+08	8.70792e+07	1.50368e+08	Used	R.QAKEPCVESLVSQYFQTVTDYGKDLMEK.V	[24-51]
	High	P02652		Apolipoprotein A-II OS=Homo sapiens OX=9606 GN=APOA2 PE=1 SV=1	[R].QAKEPCVESLVSQYFQTVTDYGK.[D]	1xCarbamidomethyl [C6]	1	1.96	2677.28	893.093	3	143.659	143.85	Unambiguous	1	0.825	0.906448	28.22	10030.7	12160.2		81.64	Not Found	Not Found	Not Found	Not Found	Peak Found	Not Found	Not Found	Not Found	Peak Found	Peak Found	Not Found	High	Not Found	Peak Found	Not Found	Peak Found	Peak Found	Peak Found	Peak Found	Not Found	Not Found	Peak Found	Not Found
		Protein FDR Confidence: Combined		Accession	Description	Coverage [%]	# PSMs	Abundance Ratio: (D1 COVID) / (Control)	Abundance Ratio Variability [%]: (D1 COVID) / (Control)	Abundances (Grouped): D1 COVID	Abundances (Grouped): Control	Abundances (Grouped) CV [%]: D1 COVID	Abundances (Grouped) CV [%]: Control	# Unique Peptides	# Razor Peptides	Abundance: F3: Sample, D1 COVID	Abundance: F13: Sample, D1 COVID	Abundance: F15: Sample, D1 COVID	Abundance: F26: Sample, D1 COVID	Abundance: F28: Sample, D1 COVID	Abundance: F30: Sample, D1 COVID	Abundance: F33: Sample, D1 COVID	Abundance: F36: Sample, D1 COVID	Abundance: F1: Sample, Control	Abundance: F2: Sample, Control	Abundance: F7: Sample, Control	Abundance: F8: Sample, Control	Abundance: F9: Sample, Control	Abundance: F10: Sample, Control	Abundance: F11: Sample, Control	Abundance: F12: Sample, Control	Abundance: F19: Sample, Control	Abundance: F20: Sample, Control	Abundance: F21: Sample, Control	Abundance: F22: Sample, Control	Abundance: F23: Sample, Control	Abundance: F24: Sample, Control	Abundance: F25: Sample, Control	Quan Usage	Sequence in Protein	Positions in Protein
		High		P02652	Apolipoprotein A-II OS=Homo sapiens OX=9606 GN=APOA2 PE=1 SV=1	77	348	0.163	2.57	2.26308e+07	1.81339e+08	64.44	47.48	15	0	3.08728e+06	1.15204e+07	2.29726e+07	3.92846e+07	3.31217e+07	2.22941e+07	1.14179e+07	4.8668e+07	7.18362e+07	1.28959e+08	2.56069e+08	1.84254e+08	2.4263e+08	3.1938e+08	1.78361e+08	1.81339e+08	1.86944e+08	2.37957e+08	2.319e+08	1.03571e+06	1.22855e+08	8.70792e+07	1.50368e+08	Used	R.QAKEPCVESLVSQYFQTVTDYGK.D	[24-46]
	High	P02652		Apolipoprotein A-II OS=Homo sapiens OX=9606 GN=APOA2 PE=1 SV=1	[K].VKSPELQAEAK.[S]		1	3.66	1199.66	400.56	3	30.9018	22.4	Unambiguous	70	0.202	0.861182	2.32	1.10301e+07	5.57009e+07	44.93	43.19	Not Found	High	High	High	High	High	High	High	High	High	High	High	High	High	High	High	High	High	High	Peak Found	High	High	High		3.45754e+06	7.90559e+06	1.86247e+07
		Protein FDR Confidence: Combined		Accession	Description	Coverage [%]	# PSMs	Abundance Ratio: (D1 COVID) / (Control)	Abundance Ratio Variability [%]: (D1 COVID) / (Control)	Abundances (Grouped): D1 COVID	Abundances (Grouped): Control	Abundances (Grouped) CV [%]: D1 COVID	Abundances (Grouped) CV [%]: Control	# Unique Peptides	# Razor Peptides	Abundance: F3: Sample, D1 COVID	Abundance: F13: Sample, D1 COVID	Abundance: F15: Sample, D1 COVID	Abundance: F26: Sample, D1 COVID	Abundance: F28: Sample, D1 COVID	Abundance: F30: Sample, D1 COVID	Abundance: F33: Sample, D1 COVID	Abundance: F36: Sample, D1 COVID	Abundance: F1: Sample, Control	Abundance: F2: Sample, Control	Abundance: F7: Sample, Control	Abundance: F8: Sample, Control	Abundance: F9: Sample, Control	Abundance: F10: Sample, Control	Abundance: F11: Sample, Control	Abundance: F12: Sample, Control	Abundance: F19: Sample, Control	Abundance: F20: Sample, Control	Abundance: F21: Sample, Control	Abundance: F22: Sample, Control	Abundance: F23: Sample, Control	Abundance: F24: Sample, Control	Abundance: F25: Sample, Control	Quan Usage	Sequence in Protein	Positions in Protein
		High		P02652	Apolipoprotein A-II OS=Homo sapiens OX=9606 GN=APOA2 PE=1 SV=1	77	348	0.163	2.57	2.26308e+07	1.81339e+08	64.44	47.48	15	0	3.08728e+06	1.15204e+07	2.29726e+07	3.92846e+07	3.31217e+07	2.22941e+07	1.14179e+07	4.8668e+07	7.18362e+07	1.28959e+08	2.56069e+08	1.84254e+08	2.4263e+08	3.1938e+08	1.78361e+08	1.81339e+08	1.86944e+08	2.37957e+08	2.319e+08	1.03571e+06	1.22855e+08	8.70792e+07	1.50368e+08	Used	K.VKSPELQAEAK.S	[52-62]
	High	P02652		Apolipoprotein A-II OS=Homo sapiens OX=9606 GN=APOA2 PE=1 SV=1	[K].SPELQAEAKSYFEK.[S]		1	2.51	1626.8	542.939	3	65.9679	65.86	Unambiguous	6	0.23	0.863318	3.6	34315.1	157037	36.91	60.09	Not Found	Peak Found	Peak Found	Not Found	Not Found	Not Found	Peak Found	Peak Found	Not Found	Not Found	High	High	Peak Found	High	Peak Found	High	High	Peak Found	Peak Found	Peak Found	Peak Found	Peak Found	High		42270.7	27856.8
		Protein FDR Confidence: Combined		Accession	Description	Coverage [%]	# PSMs	Abundance Ratio: (D1 COVID) / (Control)	Abundance Ratio Variability [%]: (D1 COVID) / (Control)	Abundances (Grouped): D1 COVID	Abundances (Grouped): Control	Abundances (Grouped) CV [%]: D1 COVID	Abundances (Grouped) CV [%]: Control	# Unique Peptides	# Razor Peptides	Abundance: F3: Sample, D1 COVID	Abundance: F13: Sample, D1 COVID	Abundance: F15: Sample, D1 COVID	Abundance: F26: Sample, D1 COVID	Abundance: F28: Sample, D1 COVID	Abundance: F30: Sample, D1 COVID	Abundance: F33: Sample, D1 COVID	Abundance: F36: Sample, D1 COVID	Abundance: F1: Sample, Control	Abundance: F2: Sample, Control	Abundance: F7: Sample, Control	Abundance: F8: Sample, Control	Abundance: F9: Sample, Control	Abundance: F10: Sample, Control	Abundance: F11: Sample, Control	Abundance: F12: Sample, Control	Abundance: F19: Sample, Control	Abundance: F20: Sample, Control	Abundance: F21: Sample, Control	Abundance: F22: Sample, Control	Abundance: F23: Sample, Control	Abundance: F24: Sample, Control	Abundance: F25: Sample, Control	Quan Usage	Sequence in Protein	Positions in Protein
		High		P02652	Apolipoprotein A-II OS=Homo sapiens OX=9606 GN=APOA2 PE=1 SV=1	77	348	0.163	2.57	2.26308e+07	1.81339e+08	64.44	47.48	15	0	3.08728e+06	1.15204e+07	2.29726e+07	3.92846e+07	3.31217e+07	2.22941e+07	1.14179e+07	4.8668e+07	7.18362e+07	1.28959e+08	2.56069e+08	1.84254e+08	2.4263e+08	3.1938e+08	1.78361e+08	1.81339e+08	1.86944e+08	2.37957e+08	2.319e+08	1.03571e+06	1.22855e+08	8.70792e+07	1.50368e+08	Used	K.SPELQAEAKSYFEK.S	[54-67]
	High	P02652		Apolipoprotein A-II OS=Homo sapiens OX=9606 GN=APOA2 PE=1 SV=1	[K].SPELQAEAK.[S]		1	2.29	972.5	486.752	2	22.175	21.67	Unambiguous	20	0.168	0.823033	2.19	1.13208e+06	6.88384e+06	63.97	43.43	Not Found	Peak Found	Peak Found	Not Found	Not Found	Not Found	Not Found	Peak Found	High	High	High	High	High	High	High	High	High	High	High	Peak Found	High	High	High		439551	1.13208e+06
		Protein FDR Confidence: Combined		Accession	Description	Coverage [%]	# PSMs	Abundance Ratio: (D1 COVID) / (Control)	Abundance Ratio Variability [%]: (D1 COVID) / (Control)	Abundances (Grouped): D1 COVID	Abundances (Grouped): Control	Abundances (Grouped) CV [%]: D1 COVID	Abundances (Grouped) CV [%]: Control	# Unique Peptides	# Razor Peptides	Abundance: F3: Sample, D1 COVID	Abundance: F13: Sample, D1 COVID	Abundance: F15: Sample, D1 COVID	Abundance: F26: Sample, D1 COVID	Abundance: F28: Sample, D1 COVID	Abundance: F30: Sample, D1 COVID	Abundance: F33: Sample, D1 COVID	Abundance: F36: Sample, D1 COVID	Abundance: F1: Sample, Control	Abundance: F2: Sample, Control	Abundance: F7: Sample, Control	Abundance: F8: Sample, Control	Abundance: F9: Sample, Control	Abundance: F10: Sample, Control	Abundance: F11: Sample, Control	Abundance: F12: Sample, Control	Abundance: F19: Sample, Control	Abundance: F20: Sample, Control	Abundance: F21: Sample, Control	Abundance: F22: Sample, Control	Abundance: F23: Sample, Control	Abundance: F24: Sample, Control	Abundance: F25: Sample, Control	Quan Usage	Sequence in Protein	Positions in Protein
		High		P02652	Apolipoprotein A-II OS=Homo sapiens OX=9606 GN=APOA2 PE=1 SV=1	77	348	0.163	2.57	2.26308e+07	1.81339e+08	64.44	47.48	15	0	3.08728e+06	1.15204e+07	2.29726e+07	3.92846e+07	3.31217e+07	2.22941e+07	1.14179e+07	4.8668e+07	7.18362e+07	1.28959e+08	2.56069e+08	1.84254e+08	2.4263e+08	3.1938e+08	1.78361e+08	1.81339e+08	1.86944e+08	2.37957e+08	2.319e+08	1.03571e+06	1.22855e+08	8.70792e+07	1.50368e+08	Used	K.SPELQAEAK.S	[54-62]
	High	P02652		Apolipoprotein A-II OS=Homo sapiens OX=9606 GN=APOA2 PE=1 SV=1	[K].SKEQLTPLIK.[K]		1	3.37	1156.69	578.851	2	47.5661	41.09	Unambiguous	72	0.124	0.758215	1.02	8.53702e+06	6.95568e+07	59.18	48.15	High	Peak Found	High	High	High	High	Not Found	High	High	High	High	High	High	High	High	High	High	High	High	Peak Found	High	High	High	1.93131e+06	4.91597e+06	8.85244e+06	1.18693e+07
		Protein FDR Confidence: Combined		Accession	Description	Coverage [%]	# PSMs	Abundance Ratio: (D1 COVID) / (Control)	Abundance Ratio Variability [%]: (D1 COVID) / (Control)	Abundances (Grouped): D1 COVID	Abundances (Grouped): Control	Abundances (Grouped) CV [%]: D1 COVID	Abundances (Grouped) CV [%]: Control	# Unique Peptides	# Razor Peptides	Abundance: F3: Sample, D1 COVID	Abundance: F13: Sample, D1 COVID	Abundance: F15: Sample, D1 COVID	Abundance: F26: Sample, D1 COVID	Abundance: F28: Sample, D1 COVID	Abundance: F30: Sample, D1 COVID	Abundance: F33: Sample, D1 COVID	Abundance: F36: Sample, D1 COVID	Abundance: F1: Sample, Control	Abundance: F2: Sample, Control	Abundance: F7: Sample, Control	Abundance: F8: Sample, Control	Abundance: F9: Sample, Control	Abundance: F10: Sample, Control	Abundance: F11: Sample, Control	Abundance: F12: Sample, Control	Abundance: F19: Sample, Control	Abundance: F20: Sample, Control	Abundance: F21: Sample, Control	Abundance: F22: Sample, Control	Abundance: F23: Sample, Control	Abundance: F24: Sample, Control	Abundance: F25: Sample, Control	Quan Usage	Sequence in Protein	Positions in Protein
		High		P02652	Apolipoprotein A-II OS=Homo sapiens OX=9606 GN=APOA2 PE=1 SV=1	77	348	0.163	2.57	2.26308e+07	1.81339e+08	64.44	47.48	15	0	3.08728e+06	1.15204e+07	2.29726e+07	3.92846e+07	3.31217e+07	2.22941e+07	1.14179e+07	4.8668e+07	7.18362e+07	1.28959e+08	2.56069e+08	1.84254e+08	2.4263e+08	3.1938e+08	1.78361e+08	1.81339e+08	1.86944e+08	2.37957e+08	2.319e+08	1.03571e+06	1.22855e+08	8.70792e+07	1.50368e+08	Used	K.SKEQLTPLIK.K	[68-77]
	High	P02652		Apolipoprotein A-II OS=Homo sapiens OX=9606 GN=APOA2 PE=1 SV=1	[K].SKEQLTPLIKK.[A]		1	3.83	1284.79	428.934	3	26.8165	27.89	Unambiguous	61	0.106	0.715616	0.98	2.2152e+06	2.39611e+07	78.59	50.19	High	High	High	High	High	High	Peak Found	High	High	High	High	High	High	High	High	High	High	High	High	Peak Found	High	High	High	1048715	1.41118e+06	2.61361e+06	3.47025e+06
		Protein FDR Confidence: Combined		Accession	Description	Coverage [%]	# PSMs	Abundance Ratio: (D1 COVID) / (Control)	Abundance Ratio Variability [%]: (D1 COVID) / (Control)	Abundances (Grouped): D1 COVID	Abundances (Grouped): Control	Abundances (Grouped) CV [%]: D1 COVID	Abundances (Grouped) CV [%]: Control	# Unique Peptides	# Razor Peptides	Abundance: F3: Sample, D1 COVID	Abundance: F13: Sample, D1 COVID	Abundance: F15: Sample, D1 COVID	Abundance: F26: Sample, D1 COVID	Abundance: F28: Sample, D1 COVID	Abundance: F30: Sample, D1 COVID	Abundance: F33: Sample, D1 COVID	Abundance: F36: Sample, D1 COVID	Abundance: F1: Sample, Control	Abundance: F2: Sample, Control	Abundance: F7: Sample, Control	Abundance: F8: Sample, Control	Abundance: F9: Sample, Control	Abundance: F10: Sample, Control	Abundance: F11: Sample, Control	Abundance: F12: Sample, Control	Abundance: F19: Sample, Control	Abundance: F20: Sample, Control	Abundance: F21: Sample, Control	Abundance: F22: Sample, Control	Abundance: F23: Sample, Control	Abundance: F24: Sample, Control	Abundance: F25: Sample, Control	Quan Usage	Sequence in Protein	Positions in Protein
		High		P02652	Apolipoprotein A-II OS=Homo sapiens OX=9606 GN=APOA2 PE=1 SV=1	77	348	0.163	2.57	2.26308e+07	1.81339e+08	64.44	47.48	15	0	3.08728e+06	1.15204e+07	2.29726e+07	3.92846e+07	3.31217e+07	2.22941e+07	1.14179e+07	4.8668e+07	7.18362e+07	1.28959e+08	2.56069e+08	1.84254e+08	2.4263e+08	3.1938e+08	1.78361e+08	1.81339e+08	1.86944e+08	2.37957e+08	2.319e+08	1.03571e+06	1.22855e+08	8.70792e+07	1.50368e+08	Used	K.SKEQLTPLIKK.A	[68-78]
	High	P02652		Apolipoprotein A-II OS=Homo sapiens OX=9606 GN=APOA2 PE=1 SV=1	[K].SYFEKSKEQLTPLIK.[K]		1	2.86	1810.99	604.336	3	68.1563	67.72	Unambiguous	23	0.09	0.684585	0.69	219307	2.02197e+06	44	73.04	Not Found	Peak Found	High	Not Found	Not Found	High	Not Found	Peak Found	High	High	High	High	High	High	Peak Found	Peak Found	High	High	High	Not Found	High	High	High		67653.5	236741
		Protein FDR Confidence: Combined		Accession	Description	Coverage [%]	# PSMs	Abundance Ratio: (D1 COVID) / (Control)	Abundance Ratio Variability [%]: (D1 COVID) / (Control)	Abundances (Grouped): D1 COVID	Abundances (Grouped): Control	Abundances (Grouped) CV [%]: D1 COVID	Abundances (Grouped) CV [%]: Control	# Unique Peptides	# Razor Peptides	Abundance: F3: Sample, D1 COVID	Abundance: F13: Sample, D1 COVID	Abundance: F15: Sample, D1 COVID	Abundance: F26: Sample, D1 COVID	Abundance: F28: Sample, D1 COVID	Abundance: F30: Sample, D1 COVID	Abundance: F33: Sample, D1 COVID	Abundance: F36: Sample, D1 COVID	Abundance: F1: Sample, Control	Abundance: F2: Sample, Control	Abundance: F7: Sample, Control	Abundance: F8: Sample, Control	Abundance: F9: Sample, Control	Abundance: F10: Sample, Control	Abundance: F11: Sample, Control	Abundance: F12: Sample, Control	Abundance: F19: Sample, Control	Abundance: F20: Sample, Control	Abundance: F21: Sample, Control	Abundance: F22: Sample, Control	Abundance: F23: Sample, Control	Abundance: F24: Sample, Control	Abundance: F25: Sample, Control	Quan Usage	Sequence in Protein	Positions in Protein
		High		P02652	Apolipoprotein A-II OS=Homo sapiens OX=9606 GN=APOA2 PE=1 SV=1	77	348	0.163	2.57	2.26308e+07	1.81339e+08	64.44	47.48	15	0	3.08728e+06	1.15204e+07	2.29726e+07	3.92846e+07	3.31217e+07	2.22941e+07	1.14179e+07	4.8668e+07	7.18362e+07	1.28959e+08	2.56069e+08	1.84254e+08	2.4263e+08	3.1938e+08	1.78361e+08	1.81339e+08	1.86944e+08	2.37957e+08	2.319e+08	1.03571e+06	1.22855e+08	8.70792e+07	1.50368e+08	Used	K.SYFEKSKEQLTPLIK.K	[63-77]
	High	P02652		Apolipoprotein A-II OS=Homo sapiens OX=9606 GN=APOA2 PE=1 SV=1	[K].EPCVESLVSQYFQTVTDYGKDLMEKVK.[S]	1xCarbamidomethyl [C3]; 1xOxidation [M23]	1	1.31	3209.54	803.14	4	142.487	142.28	Unambiguous	1	0.01	6.33654e-17			33741.7		31.13	Not Found	Not Found	Not Found	Not Found	Not Found	Not Found	Not Found	Not Found	Not Found	Not Found	Not Found	Peak Found	High	Peak Found	Not Found	Peak Found	Peak Found	Not Found	Not Found	Not Found	Not Found	Not Found	Peak Found
		Protein FDR Confidence: Combined		Accession	Description	Coverage [%]	# PSMs	Abundance Ratio: (D1 COVID) / (Control)	Abundance Ratio Variability [%]: (D1 COVID) / (Control)	Abundances (Grouped): D1 COVID	Abundances (Grouped): Control	Abundances (Grouped) CV [%]: D1 COVID	Abundances (Grouped) CV [%]: Control	# Unique Peptides	# Razor Peptides	Abundance: F3: Sample, D1 COVID	Abundance: F13: Sample, D1 COVID	Abundance: F15: Sample, D1 COVID	Abundance: F26: Sample, D1 COVID	Abundance: F28: Sample, D1 COVID	Abundance: F30: Sample, D1 COVID	Abundance: F33: Sample, D1 COVID	Abundance: F36: Sample, D1 COVID	Abundance: F1: Sample, Control	Abundance: F2: Sample, Control	Abundance: F7: Sample, Control	Abundance: F8: Sample, Control	Abundance: F9: Sample, Control	Abundance: F10: Sample, Control	Abundance: F11: Sample, Control	Abundance: F12: Sample, Control	Abundance: F19: Sample, Control	Abundance: F20: Sample, Control	Abundance: F21: Sample, Control	Abundance: F22: Sample, Control	Abundance: F23: Sample, Control	Abundance: F24: Sample, Control	Abundance: F25: Sample, Control	Quan Usage	Sequence in Protein	Positions in Protein
		High		P02652	Apolipoprotein A-II OS=Homo sapiens OX=9606 GN=APOA2 PE=1 SV=1	77	348	0.163	2.57	2.26308e+07	1.81339e+08	64.44	47.48	15	0	3.08728e+06	1.15204e+07	2.29726e+07	3.92846e+07	3.31217e+07	2.22941e+07	1.14179e+07	4.8668e+07	7.18362e+07	1.28959e+08	2.56069e+08	1.84254e+08	2.4263e+08	3.1938e+08	1.78361e+08	1.81339e+08	1.86944e+08	2.37957e+08	2.319e+08	1.03571e+06	1.22855e+08	8.70792e+07	1.50368e+08	Used	K.EPCVESLVSQYFQTVTDYGKDLMEKVK.S	[27-53]
	High	P02652		Apolipoprotein A-II OS=Homo sapiens OX=9606 GN=APOA2 PE=1 SV=1	[K].EPCVESLVSQYFQTVTDYGKDLMEKVK.[S]	1xCarbamidomethyl [C3]	1	1.54	3193.54	799.142	4	145.753	145.87	Unambiguous	1	0.01	6.33654e-17			53695.5		92.37	Not Found	Not Found	Not Found	Not Found	Not Found	Not Found	Not Found	Not Found	Not Found	Not Found	Not Found	Not Found	Not Found	High	Not Found	Peak Found	Not Found	Peak Found	Not Found	Not Found	Not Found	Not Found	Not Found
		Protein FDR Confidence: Combined		Accession	Description	Coverage [%]	# PSMs	Abundance Ratio: (D1 COVID) / (Control)	Abundance Ratio Variability [%]: (D1 COVID) / (Control)	Abundances (Grouped): D1 COVID	Abundances (Grouped): Control	Abundances (Grouped) CV [%]: D1 COVID	Abundances (Grouped) CV [%]: Control	# Unique Peptides	# Razor Peptides	Abundance: F3: Sample, D1 COVID	Abundance: F13: Sample, D1 COVID	Abundance: F15: Sample, D1 COVID	Abundance: F26: Sample, D1 COVID	Abundance: F28: Sample, D1 COVID	Abundance: F30: Sample, D1 COVID	Abundance: F33: Sample, D1 COVID	Abundance: F36: Sample, D1 COVID	Abundance: F1: Sample, Control	Abundance: F2: Sample, Control	Abundance: F7: Sample, Control	Abundance: F8: Sample, Control	Abundance: F9: Sample, Control	Abundance: F10: Sample, Control	Abundance: F11: Sample, Control	Abundance: F12: Sample, Control	Abundance: F19: Sample, Control	Abundance: F20: Sample, Control	Abundance: F21: Sample, Control	Abundance: F22: Sample, Control	Abundance: F23: Sample, Control	Abundance: F24: Sample, Control	Abundance: F25: Sample, Control	Quan Usage	Sequence in Protein	Positions in Protein
		High		P02652	Apolipoprotein A-II OS=Homo sapiens OX=9606 GN=APOA2 PE=1 SV=1	77	348	0.163	2.57	2.26308e+07	1.81339e+08	64.44	47.48	15	0	3.08728e+06	1.15204e+07	2.29726e+07	3.92846e+07	3.31217e+07	2.22941e+07	1.14179e+07	4.8668e+07	7.18362e+07	1.28959e+08	2.56069e+08	1.84254e+08	2.4263e+08	3.1938e+08	1.78361e+08	1.81339e+08	1.86944e+08	2.37957e+08	2.319e+08	1.03571e+06	1.22855e+08	8.70792e+07	1.50368e+08	Used	K.EPCVESLVSQYFQTVTDYGKDLMEKVK.S	[27-53]
	High	P02652		Apolipoprotein A-II OS=Homo sapiens OX=9606 GN=APOA2 PE=1 SV=1	[K].EQLTPLIK.[K]		1	1.87	941.567	471.287	2	67.5639	60.29	Unambiguous	14	0.219	0.861919	3.1	1.50321e+06	7.6675e+06	44.88	48.34	Not Found	Peak Found	Peak Found	High	High	High	Not Found	High	Not Found	High	High	High	Peak Found	Peak Found	High	Peak Found	Peak Found	High	High	Peak Found	High	High	High		643756	1.3287e+06	2.75922e+06
		Protein FDR Confidence: Combined		Accession	Description	Coverage [%]	# PSMs	Abundance Ratio: (D1 COVID) / (Control)	Abundance Ratio Variability [%]: (D1 COVID) / (Control)	Abundances (Grouped): D1 COVID	Abundances (Grouped): Control	Abundances (Grouped) CV [%]: D1 COVID	Abundances (Grouped) CV [%]: Control	# Unique Peptides	# Razor Peptides	Abundance: F3: Sample, D1 COVID	Abundance: F13: Sample, D1 COVID	Abundance: F15: Sample, D1 COVID	Abundance: F26: Sample, D1 COVID	Abundance: F28: Sample, D1 COVID	Abundance: F30: Sample, D1 COVID	Abundance: F33: Sample, D1 COVID	Abundance: F36: Sample, D1 COVID	Abundance: F1: Sample, Control	Abundance: F2: Sample, Control	Abundance: F7: Sample, Control	Abundance: F8: Sample, Control	Abundance: F9: Sample, Control	Abundance: F10: Sample, Control	Abundance: F11: Sample, Control	Abundance: F12: Sample, Control	Abundance: F19: Sample, Control	Abundance: F20: Sample, Control	Abundance: F21: Sample, Control	Abundance: F22: Sample, Control	Abundance: F23: Sample, Control	Abundance: F24: Sample, Control	Abundance: F25: Sample, Control	Quan Usage	Sequence in Protein	Positions in Protein
		High		P02652	Apolipoprotein A-II OS=Homo sapiens OX=9606 GN=APOA2 PE=1 SV=1	77	348	0.163	2.57	2.26308e+07	1.81339e+08	64.44	47.48	15	0	3.08728e+06	1.15204e+07	2.29726e+07	3.92846e+07	3.31217e+07	2.22941e+07	1.14179e+07	4.8668e+07	7.18362e+07	1.28959e+08	2.56069e+08	1.84254e+08	2.4263e+08	3.1938e+08	1.78361e+08	1.81339e+08	1.86944e+08	2.37957e+08	2.319e+08	1.03571e+06	1.22855e+08	8.70792e+07	1.50368e+08	Used	K.EQLTPLIK.K	[70-77]
	High	P02652		Apolipoprotein A-II OS=Homo sapiens OX=9606 GN=APOA2 PE=1 SV=1	[K].EQLTPLIKK.[A]		1	2.02	1069.66	357.225	3	37.744	39.27	Unambiguous	18	0.102	0.702612	1.31	607270	6.25774e+06	106.38	52.74	High	Peak Found	Peak Found	High	High	High	Peak Found	High	High	High	Peak Found	High	High	High	High	Peak Found	Peak Found	High	High	Peak Found	Peak Found	Peak Found	Peak Found	107255	392390	696226	736652
		Protein FDR Confidence: Combined		Accession	Description	Coverage [%]	# PSMs	Abundance Ratio: (D1 COVID) / (Control)	Abundance Ratio Variability [%]: (D1 COVID) / (Control)	Abundances (Grouped): D1 COVID	Abundances (Grouped): Control	Abundances (Grouped) CV [%]: D1 COVID	Abundances (Grouped) CV [%]: Control	# Unique Peptides	# Razor Peptides	Abundance: F3: Sample, D1 COVID	Abundance: F13: Sample, D1 COVID	Abundance: F15: Sample, D1 COVID	Abundance: F26: Sample, D1 COVID	Abundance: F28: Sample, D1 COVID	Abundance: F30: Sample, D1 COVID	Abundance: F33: Sample, D1 COVID	Abundance: F36: Sample, D1 COVID	Abundance: F1: Sample, Control	Abundance: F2: Sample, Control	Abundance: F7: Sample, Control	Abundance: F8: Sample, Control	Abundance: F9: Sample, Control	Abundance: F10: Sample, Control	Abundance: F11: Sample, Control	Abundance: F12: Sample, Control	Abundance: F19: Sample, Control	Abundance: F20: Sample, Control	Abundance: F21: Sample, Control	Abundance: F22: Sample, Control	Abundance: F23: Sample, Control	Abundance: F24: Sample, Control	Abundance: F25: Sample, Control	Quan Usage	Sequence in Protein	Positions in Protein
		High		P02652	Apolipoprotein A-II OS=Homo sapiens OX=9606 GN=APOA2 PE=1 SV=1	77	348	0.163	2.57	2.26308e+07	1.81339e+08	64.44	47.48	15	0	3.08728e+06	1.15204e+07	2.29726e+07	3.92846e+07	3.31217e+07	2.22941e+07	1.14179e+07	4.8668e+07	7.18362e+07	1.28959e+08	2.56069e+08	1.84254e+08	2.4263e+08	3.1938e+08	1.78361e+08	1.81339e+08	1.86944e+08	2.37957e+08	2.319e+08	1.03571e+06	1.22855e+08	8.70792e+07	1.50368e+08	Used	K.EQLTPLIKK.A	[70-78]
	High	P02652		Apolipoprotein A-II OS=Homo sapiens OX=9606 GN=APOA2 PE=1 SV=1	[K].KAGTELVNFLSYFVELGTQPATQ.[-]		1	1.19	2513.29	838.435	3	149.85	149.64	Unambiguous	3	0.807	0.913585	70.74	262328	324997		97.61	Not Found	Not Found	Not Found	Not Found	Peak Found	Not Found	Not Found	Not Found	High	Peak Found	Peak Found	Peak Found	High	Peak Found	Not Found	High	Peak Found	Peak Found	Peak Found	Not Found	Not Found	Peak Found	Peak Found
		Protein FDR Confidence: Combined		Accession	Description	Coverage [%]	# PSMs	Abundance Ratio: (D1 COVID) / (Control)	Abundance Ratio Variability [%]: (D1 COVID) / (Control)	Abundances (Grouped): D1 COVID	Abundances (Grouped): Control	Abundances (Grouped) CV [%]: D1 COVID	Abundances (Grouped) CV [%]: Control	# Unique Peptides	# Razor Peptides	Abundance: F3: Sample, D1 COVID	Abundance: F13: Sample, D1 COVID	Abundance: F15: Sample, D1 COVID	Abundance: F26: Sample, D1 COVID	Abundance: F28: Sample, D1 COVID	Abundance: F30: Sample, D1 COVID	Abundance: F33: Sample, D1 COVID	Abundance: F36: Sample, D1 COVID	Abundance: F1: Sample, Control	Abundance: F2: Sample, Control	Abundance: F7: Sample, Control	Abundance: F8: Sample, Control	Abundance: F9: Sample, Control	Abundance: F10: Sample, Control	Abundance: F11: Sample, Control	Abundance: F12: Sample, Control	Abundance: F19: Sample, Control	Abundance: F20: Sample, Control	Abundance: F21: Sample, Control	Abundance: F22: Sample, Control	Abundance: F23: Sample, Control	Abundance: F24: Sample, Control	Abundance: F25: Sample, Control	Quan Usage	Sequence in Protein	Positions in Protein
		High		P02652	Apolipoprotein A-II OS=Homo sapiens OX=9606 GN=APOA2 PE=1 SV=1	77	348	0.163	2.57	2.26308e+07	1.81339e+08	64.44	47.48	15	0	3.08728e+06	1.15204e+07	2.29726e+07	3.92846e+07	3.31217e+07	2.22941e+07	1.14179e+07	4.8668e+07	7.18362e+07	1.28959e+08	2.56069e+08	1.84254e+08	2.4263e+08	3.1938e+08	1.78361e+08	1.81339e+08	1.86944e+08	2.37957e+08	2.319e+08	1.03571e+06	1.22855e+08	8.70792e+07	1.50368e+08	Used	K.KAGTELVNFLSYFVELGTQPATQ.-	[78-100]
	High	P02652		Apolipoprotein A-II OS=Homo sapiens OX=9606 GN=APOA2 PE=1 SV=1	[K].AGTELVNFLSYFVELGTQPATQ.[-]		1	4.1	2385.2	795.737	3	153.155	153.4	Unambiguous	18	0.186	0.845592	0.67	107424	578182		18.32	Not Found	Not Found	Not Found	Not Found	High	Not Found	Not Found	Not Found	Not Found	Not Found	Not Found	High	High	High	Not Found	High	High	High	High	Not Found	Not Found	High	High
		Protein FDR Confidence: Combined		Accession	Description	Coverage [%]	# PSMs	Abundance Ratio: (D1 COVID) / (Control)	Abundance Ratio Variability [%]: (D1 COVID) / (Control)	Abundances (Grouped): D1 COVID	Abundances (Grouped): Control	Abundances (Grouped) CV [%]: D1 COVID	Abundances (Grouped) CV [%]: Control	# Unique Peptides	# Razor Peptides	Abundance: F3: Sample, D1 COVID	Abundance: F13: Sample, D1 COVID	Abundance: F15: Sample, D1 COVID	Abundance: F26: Sample, D1 COVID	Abundance: F28: Sample, D1 COVID	Abundance: F30: Sample, D1 COVID	Abundance: F33: Sample, D1 COVID	Abundance: F36: Sample, D1 COVID	Abundance: F1: Sample, Control	Abundance: F2: Sample, Control	Abundance: F7: Sample, Control	Abundance: F8: Sample, Control	Abundance: F9: Sample, Control	Abundance: F10: Sample, Control	Abundance: F11: Sample, Control	Abundance: F12: Sample, Control	Abundance: F19: Sample, Control	Abundance: F20: Sample, Control	Abundance: F21: Sample, Control	Abundance: F22: Sample, Control	Abundance: F23: Sample, Control	Abundance: F24: Sample, Control	Abundance: F25: Sample, Control	Quan Usage	Sequence in Protein	Positions in Protein
		High		P02652	Apolipoprotein A-II OS=Homo sapiens OX=9606 GN=APOA2 PE=1 SV=1	77	348	0.163	2.57	2.26308e+07	1.81339e+08	64.44	47.48	15	0	3.08728e+06	1.15204e+07	2.29726e+07	3.92846e+07	3.31217e+07	2.22941e+07	1.14179e+07	4.8668e+07	7.18362e+07	1.28959e+08	2.56069e+08	1.84254e+08	2.4263e+08	3.1938e+08	1.78361e+08	1.81339e+08	1.86944e+08	2.37957e+08	2.319e+08	1.03571e+06	1.22855e+08	8.70792e+07	1.50368e+08	Used	K.AGTELVNFLSYFVELGTQPATQ.-	[79-100]
	High	P02652		Apolipoprotein A-II OS=Homo sapiens OX=9606 GN=APOA2 PE=1 SV=1	[K].EPCVESLVSQYFQTVTDYGKDLMEK.[V]	1xCarbamidomethyl [C3]; 1xOxidation [M23]	1	3.49	2982.37	746.35	4	143.314	143.45	Unambiguous	4	0.106	0.715616	1.6	142808	1.53325e+06	165.51	88.16	Not Found	Not Found	Peak Found	High	Peak Found	Peak Found	Peak Found	Peak Found	Peak Found	Peak Found	High	High	Peak Found	High	Peak Found	Peak Found	Peak Found	Peak Found	Peak Found	Peak Found	Peak Found	Peak Found	Peak Found			3953.57	243891
		Protein FDR Confidence: Combined		Accession	Description	Coverage [%]	# PSMs	Abundance Ratio: (D1 COVID) / (Control)	Abundance Ratio Variability [%]: (D1 COVID) / (Control)	Abundances (Grouped): D1 COVID	Abundances (Grouped): Control	Abundances (Grouped) CV [%]: D1 COVID	Abundances (Grouped) CV [%]: Control	# Unique Peptides	# Razor Peptides	Abundance: F3: Sample, D1 COVID	Abundance: F13: Sample, D1 COVID	Abundance: F15: Sample, D1 COVID	Abundance: F26: Sample, D1 COVID	Abundance: F28: Sample, D1 COVID	Abundance: F30: Sample, D1 COVID	Abundance: F33: Sample, D1 COVID	Abundance: F36: Sample, D1 COVID	Abundance: F1: Sample, Control	Abundance: F2: Sample, Control	Abundance: F7: Sample, Control	Abundance: F8: Sample, Control	Abundance: F9: Sample, Control	Abundance: F10: Sample, Control	Abundance: F11: Sample, Control	Abundance: F12: Sample, Control	Abundance: F19: Sample, Control	Abundance: F20: Sample, Control	Abundance: F21: Sample, Control	Abundance: F22: Sample, Control	Abundance: F23: Sample, Control	Abundance: F24: Sample, Control	Abundance: F25: Sample, Control	Quan Usage	Sequence in Protein	Positions in Protein
		High		P02652	Apolipoprotein A-II OS=Homo sapiens OX=9606 GN=APOA2 PE=1 SV=1	77	348	0.163	2.57	2.26308e+07	1.81339e+08	64.44	47.48	15	0	3.08728e+06	1.15204e+07	2.29726e+07	3.92846e+07	3.31217e+07	2.22941e+07	1.14179e+07	4.8668e+07	7.18362e+07	1.28959e+08	2.56069e+08	1.84254e+08	2.4263e+08	3.1938e+08	1.78361e+08	1.81339e+08	1.86944e+08	2.37957e+08	2.319e+08	1.03571e+06	1.22855e+08	8.70792e+07	1.50368e+08	Used	K.EPCVESLVSQYFQTVTDYGKDLMEK.V	[27-51]
	High	P02652		Apolipoprotein A-II OS=Homo sapiens OX=9606 GN=APOA2 PE=1 SV=1	[K].EPCVESLVSQYFQTVTDYGKDLMEK.[V]	1xCarbamidomethyl [C3]	1	2.71	2966.38	742.35	4	146.324	146.33	Unambiguous	8	0.016	0.0757565	0.03	26428	1.62131e+06		99.87	Not Found	Not Found	Not Found	Not Found	Peak Found	Not Found	Not Found	Not Found	Peak Found	Peak Found	High	High	High	High	Not Found	High	Peak Found	High	Peak Found	Not Found	Peak Found	Peak Found	High
		Protein FDR Confidence: Combined		Accession	Description	Coverage [%]	# PSMs	Abundance Ratio: (D1 COVID) / (Control)	Abundance Ratio Variability [%]: (D1 COVID) / (Control)	Abundances (Grouped): D1 COVID	Abundances (Grouped): Control	Abundances (Grouped) CV [%]: D1 COVID	Abundances (Grouped) CV [%]: Control	# Unique Peptides	# Razor Peptides	Abundance: F3: Sample, D1 COVID	Abundance: F13: Sample, D1 COVID	Abundance: F15: Sample, D1 COVID	Abundance: F26: Sample, D1 COVID	Abundance: F28: Sample, D1 COVID	Abundance: F30: Sample, D1 COVID	Abundance: F33: Sample, D1 COVID	Abundance: F36: Sample, D1 COVID	Abundance: F1: Sample, Control	Abundance: F2: Sample, Control	Abundance: F7: Sample, Control	Abundance: F8: Sample, Control	Abundance: F9: Sample, Control	Abundance: F10: Sample, Control	Abundance: F11: Sample, Control	Abundance: F12: Sample, Control	Abundance: F19: Sample, Control	Abundance: F20: Sample, Control	Abundance: F21: Sample, Control	Abundance: F22: Sample, Control	Abundance: F23: Sample, Control	Abundance: F24: Sample, Control	Abundance: F25: Sample, Control	Quan Usage	Sequence in Protein	Positions in Protein
		High		P02652	Apolipoprotein A-II OS=Homo sapiens OX=9606 GN=APOA2 PE=1 SV=1	77	348	0.163	2.57	2.26308e+07	1.81339e+08	64.44	47.48	15	0	3.08728e+06	1.15204e+07	2.29726e+07	3.92846e+07	3.31217e+07	2.22941e+07	1.14179e+07	4.8668e+07	7.18362e+07	1.28959e+08	2.56069e+08	1.84254e+08	2.4263e+08	3.1938e+08	1.78361e+08	1.81339e+08	1.86944e+08	2.37957e+08	2.319e+08	1.03571e+06	1.22855e+08	8.70792e+07	1.50368e+08	Used	K.EPCVESLVSQYFQTVTDYGKDLMEK.V	[27-51]
	High	P02652		Apolipoprotein A-II OS=Homo sapiens OX=9606 GN=APOA2 PE=1 SV=1	[K].EPCVESLVSQYFQTVTDYGK.[D]	1xCarbamidomethyl [C3]	1	5.16	2350.09	784.034	3	145.294	144.08	Unambiguous	27	0.307	0.906448	10.94	943011	2500263	83.56	67.81	Not Found	High	High	High	High	High	Peak Found	High	High	Peak Found	High	High	High	High	High	High	High	High	High	High	Peak Found	High	High		150083	175412	1.5805e+06
		Protein FDR Confidence: Combined		Accession	Description	Coverage [%]	# PSMs	Abundance Ratio: (D1 COVID) / (Control)	Abundance Ratio Variability [%]: (D1 COVID) / (Control)	Abundances (Grouped): D1 COVID	Abundances (Grouped): Control	Abundances (Grouped) CV [%]: D1 COVID	Abundances (Grouped) CV [%]: Control	# Unique Peptides	# Razor Peptides	Abundance: F3: Sample, D1 COVID	Abundance: F13: Sample, D1 COVID	Abundance: F15: Sample, D1 COVID	Abundance: F26: Sample, D1 COVID	Abundance: F28: Sample, D1 COVID	Abundance: F30: Sample, D1 COVID	Abundance: F33: Sample, D1 COVID	Abundance: F36: Sample, D1 COVID	Abundance: F1: Sample, Control	Abundance: F2: Sample, Control	Abundance: F7: Sample, Control	Abundance: F8: Sample, Control	Abundance: F9: Sample, Control	Abundance: F10: Sample, Control	Abundance: F11: Sample, Control	Abundance: F12: Sample, Control	Abundance: F19: Sample, Control	Abundance: F20: Sample, Control	Abundance: F21: Sample, Control	Abundance: F22: Sample, Control	Abundance: F23: Sample, Control	Abundance: F24: Sample, Control	Abundance: F25: Sample, Control	Quan Usage	Sequence in Protein	Positions in Protein
		High		P02652	Apolipoprotein A-II OS=Homo sapiens OX=9606 GN=APOA2 PE=1 SV=1	77	348	0.163	2.57	2.26308e+07	1.81339e+08	64.44	47.48	15	0	3.08728e+06	1.15204e+07	2.29726e+07	3.92846e+07	3.31217e+07	2.22941e+07	1.14179e+07	4.8668e+07	7.18362e+07	1.28959e+08	2.56069e+08	1.84254e+08	2.4263e+08	3.1938e+08	1.78361e+08	1.81339e+08	1.86944e+08	2.37957e+08	2.319e+08	1.03571e+06	1.22855e+08	8.70792e+07	1.50368e+08	Used	K.EPCVESLVSQYFQTVTDYGK.D	[27-46]
High	P06727	Apolipoprotein A-IV	S=Homo sapiens	32	76	0.083	0.58	38549	1.46883e+06	73.25	59.03	14	0		38549	101930	17639.5		20332.5		85764.4	596909	1.19865e+06	2.96482e+06	2.90226e+06	2.05567e+06	2.50209e+06	815712	2.34435e+06	1.46883e+06	1.72167e+06	2.19586e+06	4465.27	1.12107e+06	477870	922126
	Confidence	Master Protein Accessions		Master Protein Descriptions	Annotated Sequence	Modifications	# Protein Groups	XCorr (by Search Engine): Sequest HT	Theo. MH+ [Da]	m/z [Da] (by Search Engine): Sequest HT	Charge (by Search Engine): Sequest HT	RT [min] (by Search Engine): Sequest HT	Top Apex RT [min]	PSM Ambiguity	# PSMs	Abundance Ratio: (D1 COVID) / (Control)	Abundance Ratio Adj. P-Value: (D1 COVID) / (Control)	Abundance Ratio Variability [%]: (D1 COVID) / (Control)	Abundances (Grouped): D1 COVID	Abundances (Grouped): Control	Abundances (Grouped) CV [%]: D1 COVID	Abundances (Grouped) CV [%]: Control	Found in Sample: [S3] F3: Sample, D1 COVID	Found in Sample: [S13] F13: Sample, D1 COVID	Found in Sample: [S15] F15: Sample, D1 COVID	Found in Sample: [S26] F26: Sample, D1 COVID	Found in Sample: [S28] F28: Sample, D1 COVID	Found in Sample: [S30] F30: Sample, D1 COVID	Found in Sample: [S33] F33: Sample, D1 COVID	Found in Sample: [S36] F36: Sample, D1 COVID	Found in Sample: [S1] F1: Sample, Control	Found in Sample: [S2] F2: Sample, Control	Found in Sample: [S7] F7: Sample, Control	Found in Sample: [S8] F8: Sample, Control	Found in Sample: [S9] F9: Sample, Control	Found in Sample: [S10] F10: Sample, Control	Found in Sample: [S11] F11: Sample, Control	Found in Sample: [S12] F12: Sample, Control	Found in Sample: [S19] F19: Sample, Control	Found in Sample: [S20] F20: Sample, Control	Found in Sample: [S21] F21: Sample, Control	Found in Sample: [S22] F22: Sample, Control	Found in Sample: [S23] F23: Sample, Control	Found in Sample: [S24] F24: Sample, Control	Found in Sample: [S25] F25: Sample, Control	Abundance: F3: Sample, D1 COVID	Abundance: F13: Sample, D1 COVID	Abundance: F15: Sample, D1 COVID	Abundance: F26: Sample, D1 COVID
	High	P06727		Apolipoprotein A-IV OS=Homo sapiens OX=9606 GN=APOA4 PE=1 SV=3	[K].LVPFATELHER.[L]		1	1.86	1311.71	437.906	3	67.1958	67.77	Unambiguous	6	0.014	0.0576626	0.02	1410.66	100328		66.66	Not Found	Not Found	Not Found	Not Found	Not Found	Peak Found	Not Found	Not Found	Peak Found	Peak Found	High	High	Peak Found	High	Peak Found	High	High	High	Peak Found	Not Found	Peak Found	Peak Found	Peak Found
		Protein FDR Confidence: Combined		Accession	Description	Coverage [%]	# PSMs	Abundance Ratio: (D1 COVID) / (Control)	Abundance Ratio Variability [%]: (D1 COVID) / (Control)	Abundances (Grouped): D1 COVID	Abundances (Grouped): Control	Abundances (Grouped) CV [%]: D1 COVID	Abundances (Grouped) CV [%]: Control	# Unique Peptides	# Razor Peptides	Abundance: F3: Sample, D1 COVID	Abundance: F13: Sample, D1 COVID	Abundance: F15: Sample, D1 COVID	Abundance: F26: Sample, D1 COVID	Abundance: F28: Sample, D1 COVID	Abundance: F30: Sample, D1 COVID	Abundance: F33: Sample, D1 COVID	Abundance: F36: Sample, D1 COVID	Abundance: F1: Sample, Control	Abundance: F2: Sample, Control	Abundance: F7: Sample, Control	Abundance: F8: Sample, Control	Abundance: F9: Sample, Control	Abundance: F10: Sample, Control	Abundance: F11: Sample, Control	Abundance: F12: Sample, Control	Abundance: F19: Sample, Control	Abundance: F20: Sample, Control	Abundance: F21: Sample, Control	Abundance: F22: Sample, Control	Abundance: F23: Sample, Control	Abundance: F24: Sample, Control	Abundance: F25: Sample, Control	Quan Usage	Sequence in Protein	Positions in Protein
		High		P06727	Apolipoprotein A-IV OS=Homo sapiens OX=9606 GN=APOA4 PE=1 SV=3	32	76	0.083	0.58	38549	1.46883e+06	73.25	59.03	14	0		38549	101930	17639.5		20332.5		85764.4	596909	1.19865e+06	2.96482e+06	2.90226e+06	2.05567e+06	2.50209e+06	815712	2.34435e+06	1.46883e+06	1.72167e+06	2.19586e+06	4465.27	1.12107e+06	477870	922126	Used	K.LVPFATELHER.L	[80-90]
	High	P06727		Apolipoprotein A-IV OS=Homo sapiens OX=9606 GN=APOA4 PE=1 SV=3	[R].LTPYADEFK.[V]		1	1.56	1083.54	542.272	2	60.6685	60.67	Unambiguous	8	0.058	0.485836	0.24	5935.28	128751	72.27	37.32	Not Found	Peak Found	Peak Found	Not Found	Not Found	Not Found	Not Found	Not Found	Not Found	Peak Found	Peak Found	High	Peak Found	High	High	High	Peak Found	High	High	Not Found	High	Peak Found	High		3376.48	10433.2
		Protein FDR Confidence: Combined		Accession	Description	Coverage [%]	# PSMs	Abundance Ratio: (D1 COVID) / (Control)	Abundance Ratio Variability [%]: (D1 COVID) / (Control)	Abundances (Grouped): D1 COVID	Abundances (Grouped): Control	Abundances (Grouped) CV [%]: D1 COVID	Abundances (Grouped) CV [%]: Control	# Unique Peptides	# Razor Peptides	Abundance: F3: Sample, D1 COVID	Abundance: F13: Sample, D1 COVID	Abundance: F15: Sample, D1 COVID	Abundance: F26: Sample, D1 COVID	Abundance: F28: Sample, D1 COVID	Abundance: F30: Sample, D1 COVID	Abundance: F33: Sample, D1 COVID	Abundance: F36: Sample, D1 COVID	Abundance: F1: Sample, Control	Abundance: F2: Sample, Control	Abundance: F7: Sample, Control	Abundance: F8: Sample, Control	Abundance: F9: Sample, Control	Abundance: F10: Sample, Control	Abundance: F11: Sample, Control	Abundance: F12: Sample, Control	Abundance: F19: Sample, Control	Abundance: F20: Sample, Control	Abundance: F21: Sample, Control	Abundance: F22: Sample, Control	Abundance: F23: Sample, Control	Abundance: F24: Sample, Control	Abundance: F25: Sample, Control	Quan Usage	Sequence in Protein	Positions in Protein
		High		P06727	Apolipoprotein A-IV OS=Homo sapiens OX=9606 GN=APOA4 PE=1 SV=3	32	76	0.083	0.58	38549	1.46883e+06	73.25	59.03	14	0		38549	101930	17639.5		20332.5		85764.4	596909	1.19865e+06	2.96482e+06	2.90226e+06	2.05567e+06	2.50209e+06	815712	2.34435e+06	1.46883e+06	1.72167e+06	2.19586e+06	4465.27	1.12107e+06	477870	922126	Used	R.LTPYADEFK.V	[201-209]
	High	P06727		Apolipoprotein A-IV OS=Homo sapiens OX=9606 GN=APOA4 PE=1 SV=3	[R].QLTPYAQR.[M]		1	0.99	976.521	488.764	2	30.5846	30.91	Unambiguous	1	0.057	0.485836	0.23	2972.31	47169.6	61.43	41.71	Not Found	Peak Found	Peak Found	Not Found	Not Found	Not Found	Not Found	Not Found	Peak Found	Peak Found	High	Peak Found	Peak Found	Peak Found	Peak Found	Peak Found	Peak Found	Peak Found	Peak Found	Not Found	Peak Found	Peak Found	Peak Found		1866.42	4733.45
		Protein FDR Confidence: Combined		Accession	Description	Coverage [%]	# PSMs	Abundance Ratio: (D1 COVID) / (Control)	Abundance Ratio Variability [%]: (D1 COVID) / (Control)	Abundances (Grouped): D1 COVID	Abundances (Grouped): Control	Abundances (Grouped) CV [%]: D1 COVID	Abundances (Grouped) CV [%]: Control	# Unique Peptides	# Razor Peptides	Abundance: F3: Sample, D1 COVID	Abundance: F13: Sample, D1 COVID	Abundance: F15: Sample, D1 COVID	Abundance: F26: Sample, D1 COVID	Abundance: F28: Sample, D1 COVID	Abundance: F30: Sample, D1 COVID	Abundance: F33: Sample, D1 COVID	Abundance: F36: Sample, D1 COVID	Abundance: F1: Sample, Control	Abundance: F2: Sample, Control	Abundance: F7: Sample, Control	Abundance: F8: Sample, Control	Abundance: F9: Sample, Control	Abundance: F10: Sample, Control	Abundance: F11: Sample, Control	Abundance: F12: Sample, Control	Abundance: F19: Sample, Control	Abundance: F20: Sample, Control	Abundance: F21: Sample, Control	Abundance: F22: Sample, Control	Abundance: F23: Sample, Control	Abundance: F24: Sample, Control	Abundance: F25: Sample, Control	Quan Usage	Sequence in Protein	Positions in Protein
		High		P06727	Apolipoprotein A-IV OS=Homo sapiens OX=9606 GN=APOA4 PE=1 SV=3	32	76	0.083	0.58	38549	1.46883e+06	73.25	59.03	14	0		38549	101930	17639.5		20332.5		85764.4	596909	1.19865e+06	2.96482e+06	2.90226e+06	2.05567e+06	2.50209e+06	815712	2.34435e+06	1.46883e+06	1.72167e+06	2.19586e+06	4465.27	1.12107e+06	477870	922126	Used	R.QLTPYAQR.M	[156-163]
	High	P06727		Apolipoprotein A-IV OS=Homo sapiens OX=9606 GN=APOA4 PE=1 SV=3	[R].LEPYADQLR.[T]		1	1.67	1104.57	552.787	2	52.7336	53.33	Unambiguous	10	0.01	6.33654e-17			179780		47.63	Not Found	Not Found	Not Found	Not Found	Not Found	Not Found	Not Found	Not Found	Peak Found	High	High	High	High	High	High	Peak Found	Peak Found	High	Peak Found	Not Found	High	High	High
		Protein FDR Confidence: Combined		Accession	Description	Coverage [%]	# PSMs	Abundance Ratio: (D1 COVID) / (Control)	Abundance Ratio Variability [%]: (D1 COVID) / (Control)	Abundances (Grouped): D1 COVID	Abundances (Grouped): Control	Abundances (Grouped) CV [%]: D1 COVID	Abundances (Grouped) CV [%]: Control	# Unique Peptides	# Razor Peptides	Abundance: F3: Sample, D1 COVID	Abundance: F13: Sample, D1 COVID	Abundance: F15: Sample, D1 COVID	Abundance: F26: Sample, D1 COVID	Abundance: F28: Sample, D1 COVID	Abundance: F30: Sample, D1 COVID	Abundance: F33: Sample, D1 COVID	Abundance: F36: Sample, D1 COVID	Abundance: F1: Sample, Control	Abundance: F2: Sample, Control	Abundance: F7: Sample, Control	Abundance: F8: Sample, Control	Abundance: F9: Sample, Control	Abundance: F10: Sample, Control	Abundance: F11: Sample, Control	Abundance: F12: Sample, Control	Abundance: F19: Sample, Control	Abundance: F20: Sample, Control	Abundance: F21: Sample, Control	Abundance: F22: Sample, Control	Abundance: F23: Sample, Control	Abundance: F24: Sample, Control	Abundance: F25: Sample, Control	Quan Usage	Sequence in Protein	Positions in Protein
		High		P06727	Apolipoprotein A-IV OS=Homo sapiens OX=9606 GN=APOA4 PE=1 SV=3	32	76	0.083	0.58	38549	1.46883e+06	73.25	59.03	14	0		38549	101930	17639.5		20332.5		85764.4	596909	1.19865e+06	2.96482e+06	2.90226e+06	2.05567e+06	2.50209e+06	815712	2.34435e+06	1.46883e+06	1.72167e+06	2.19586e+06	4465.27	1.12107e+06	477870	922126	Used	R.LEPYADQLR.T	[135-143]
	High	P06727		Apolipoprotein A-IV OS=Homo sapiens OX=9606 GN=APOA4 PE=1 SV=3	[K].IDQNVEELKGR.[L]		1	1.38	1300.69	434.234	3	33.2399	33.16	Unambiguous	10	0.1	0.698982	0.53	13638.4	136562		47.48	Not Found	Not Found	Peak Found	Not Found	Not Found	Not Found	Not Found	Not Found	High	High	Peak Found	High	High	High	Peak Found	High	High	Peak Found	High	Peak Found	Peak Found	Peak Found	High			13638.4
		Protein FDR Confidence: Combined		Accession	Description	Coverage [%]	# PSMs	Abundance Ratio: (D1 COVID) / (Control)	Abundance Ratio Variability [%]: (D1 COVID) / (Control)	Abundances (Grouped): D1 COVID	Abundances (Grouped): Control	Abundances (Grouped) CV [%]: D1 COVID	Abundances (Grouped) CV [%]: Control	# Unique Peptides	# Razor Peptides	Abundance: F3: Sample, D1 COVID	Abundance: F13: Sample, D1 COVID	Abundance: F15: Sample, D1 COVID	Abundance: F26: Sample, D1 COVID	Abundance: F28: Sample, D1 COVID	Abundance: F30: Sample, D1 COVID	Abundance: F33: Sample, D1 COVID	Abundance: F36: Sample, D1 COVID	Abundance: F1: Sample, Control	Abundance: F2: Sample, Control	Abundance: F7: Sample, Control	Abundance: F8: Sample, Control	Abundance: F9: Sample, Control	Abundance: F10: Sample, Control	Abundance: F11: Sample, Control	Abundance: F12: Sample, Control	Abundance: F19: Sample, Control	Abundance: F20: Sample, Control	Abundance: F21: Sample, Control	Abundance: F22: Sample, Control	Abundance: F23: Sample, Control	Abundance: F24: Sample, Control	Abundance: F25: Sample, Control	Quan Usage	Sequence in Protein	Positions in Protein
		High		P06727	Apolipoprotein A-IV OS=Homo sapiens OX=9606 GN=APOA4 PE=1 SV=3	32	76	0.083	0.58	38549	1.46883e+06	73.25	59.03	14	0		38549	101930	17639.5		20332.5		85764.4	596909	1.19865e+06	2.96482e+06	2.90226e+06	2.05567e+06	2.50209e+06	815712	2.34435e+06	1.46883e+06	1.72167e+06	2.19586e+06	4465.27	1.12107e+06	477870	922126	Used	K.IDQNVEELKGR.L	[190-200]
	High	P06727		Apolipoprotein A-IV OS=Homo sapiens OX=9606 GN=APOA4 PE=1 SV=3	[R].LAPLAEDVRGNLR.[G]		1	0.96	1423.8	475.272	3	61.4168	62.2	Unambiguous	2	0.381	0.939375	6.14	5197.83	13651.9		52.24	Not Found	Not Found	Not Found	Not Found	Not Found	Not Found	Not Found	Peak Found	Peak Found	Peak Found	Peak Found	High	Not Found	Peak Found	Peak Found	Peak Found	Peak Found	Peak Found	High	Not Found	Peak Found	Not Found	Peak Found
		Protein FDR Confidence: Combined		Accession	Description	Coverage [%]	# PSMs	Abundance Ratio: (D1 COVID) / (Control)	Abundance Ratio Variability [%]: (D1 COVID) / (Control)	Abundances (Grouped): D1 COVID	Abundances (Grouped): Control	Abundances (Grouped) CV [%]: D1 COVID	Abundances (Grouped) CV [%]: Control	# Unique Peptides	# Razor Peptides	Abundance: F3: Sample, D1 COVID	Abundance: F13: Sample, D1 COVID	Abundance: F15: Sample, D1 COVID	Abundance: F26: Sample, D1 COVID	Abundance: F28: Sample, D1 COVID	Abundance: F30: Sample, D1 COVID	Abundance: F33: Sample, D1 COVID	Abundance: F36: Sample, D1 COVID	Abundance: F1: Sample, Control	Abundance: F2: Sample, Control	Abundance: F7: Sample, Control	Abundance: F8: Sample, Control	Abundance: F9: Sample, Control	Abundance: F10: Sample, Control	Abundance: F11: Sample, Control	Abundance: F12: Sample, Control	Abundance: F19: Sample, Control	Abundance: F20: Sample, Control	Abundance: F21: Sample, Control	Abundance: F22: Sample, Control	Abundance: F23: Sample, Control	Abundance: F24: Sample, Control	Abundance: F25: Sample, Control	Quan Usage	Sequence in Protein	Positions in Protein
		High		P06727	Apolipoprotein A-IV OS=Homo sapiens OX=9606 GN=APOA4 PE=1 SV=3	32	76	0.083	0.58	38549	1.46883e+06	73.25	59.03	14	0		38549	101930	17639.5		20332.5		85764.4	596909	1.19865e+06	2.96482e+06	2.90226e+06	2.05567e+06	2.50209e+06	815712	2.34435e+06	1.46883e+06	1.72167e+06	2.19586e+06	4465.27	1.12107e+06	477870	922126	Used	R.LAPLAEDVRGNLR.G	[267-279]
	High	P06727		Apolipoprotein A-IV OS=Homo sapiens OX=9606 GN=APOA4 PE=1 SV=3	[R].LAPLAEDVR.[G]		1	2.1	983.552	492.28	2	51.4127	51.7	Unambiguous	9	0.095	0.695871	0.49	40244.3	355140	37.9	45.21	Not Found	Peak Found	Peak Found	Not Found	Not Found	Not Found	Not Found	Peak Found	Peak Found	High	High	High	High	High	Peak Found	High	High	High	High	Peak Found	Peak Found	Peak Found	Peak Found		18574.1	40244.3
		Protein FDR Confidence: Combined		Accession	Description	Coverage [%]	# PSMs	Abundance Ratio: (D1 COVID) / (Control)	Abundance Ratio Variability [%]: (D1 COVID) / (Control)	Abundances (Grouped): D1 COVID	Abundances (Grouped): Control	Abundances (Grouped) CV [%]: D1 COVID	Abundances (Grouped) CV [%]: Control	# Unique Peptides	# Razor Peptides	Abundance: F3: Sample, D1 COVID	Abundance: F13: Sample, D1 COVID	Abundance: F15: Sample, D1 COVID	Abundance: F26: Sample, D1 COVID	Abundance: F28: Sample, D1 COVID	Abundance: F30: Sample, D1 COVID	Abundance: F33: Sample, D1 COVID	Abundance: F36: Sample, D1 COVID	Abundance: F1: Sample, Control	Abundance: F2: Sample, Control	Abundance: F7: Sample, Control	Abundance: F8: Sample, Control	Abundance: F9: Sample, Control	Abundance: F10: Sample, Control	Abundance: F11: Sample, Control	Abundance: F12: Sample, Control	Abundance: F19: Sample, Control	Abundance: F20: Sample, Control	Abundance: F21: Sample, Control	Abundance: F22: Sample, Control	Abundance: F23: Sample, Control	Abundance: F24: Sample, Control	Abundance: F25: Sample, Control	Quan Usage	Sequence in Protein	Positions in Protein
		High		P06727	Apolipoprotein A-IV OS=Homo sapiens OX=9606 GN=APOA4 PE=1 SV=3	32	76	0.083	0.58	38549	1.46883e+06	73.25	59.03	14	0		38549	101930	17639.5		20332.5		85764.4	596909	1.19865e+06	2.96482e+06	2.90226e+06	2.05567e+06	2.50209e+06	815712	2.34435e+06	1.46883e+06	1.72167e+06	2.19586e+06	4465.27	1.12107e+06	477870	922126	Used	R.LAPLAEDVR.G	[267-275]
	High	P06727		Apolipoprotein A-IV OS=Homo sapiens OX=9606 GN=APOA4 PE=1 SV=3	[R].ISASAEELR.[Q]		1	2.26	975.511	488.259	2	36.3555	35.42	Unambiguous	3	0.102	0.702612	0.51	23114.2	222495	45.85	34.85	Not Found	Peak Found	Peak Found	Not Found	Not Found	Not Found	Not Found	Peak Found	High	High	Peak Found	Peak Found	High	Peak Found	Peak Found	Peak Found	Peak Found	Peak Found	Peak Found	Not Found	Peak Found	Peak Found	Peak Found		10430.4	23114.2
		Protein FDR Confidence: Combined		Accession	Description	Coverage [%]	# PSMs	Abundance Ratio: (D1 COVID) / (Control)	Abundance Ratio Variability [%]: (D1 COVID) / (Control)	Abundances (Grouped): D1 COVID	Abundances (Grouped): Control	Abundances (Grouped) CV [%]: D1 COVID	Abundances (Grouped) CV [%]: Control	# Unique Peptides	# Razor Peptides	Abundance: F3: Sample, D1 COVID	Abundance: F13: Sample, D1 COVID	Abundance: F15: Sample, D1 COVID	Abundance: F26: Sample, D1 COVID	Abundance: F28: Sample, D1 COVID	Abundance: F30: Sample, D1 COVID	Abundance: F33: Sample, D1 COVID	Abundance: F36: Sample, D1 COVID	Abundance: F1: Sample, Control	Abundance: F2: Sample, Control	Abundance: F7: Sample, Control	Abundance: F8: Sample, Control	Abundance: F9: Sample, Control	Abundance: F10: Sample, Control	Abundance: F11: Sample, Control	Abundance: F12: Sample, Control	Abundance: F19: Sample, Control	Abundance: F20: Sample, Control	Abundance: F21: Sample, Control	Abundance: F22: Sample, Control	Abundance: F23: Sample, Control	Abundance: F24: Sample, Control	Abundance: F25: Sample, Control	Quan Usage	Sequence in Protein	Positions in Protein
		High		P06727	Apolipoprotein A-IV OS=Homo sapiens OX=9606 GN=APOA4 PE=1 SV=3	32	76	0.083	0.58	38549	1.46883e+06	73.25	59.03	14	0		38549	101930	17639.5		20332.5		85764.4	596909	1.19865e+06	2.96482e+06	2.90226e+06	2.05567e+06	2.50209e+06	815712	2.34435e+06	1.46883e+06	1.72167e+06	2.19586e+06	4465.27	1.12107e+06	477870	922126	Used	R.ISASAEELR.Q	[256-264]
	High	P06727		Apolipoprotein A-IV OS=Homo sapiens OX=9606 GN=APOA4 PE=1 SV=3	[R].VLRENADSLQASLRPHADELK.[A]		1	2.52	2362.25	473.256	5	60.4915	61.26	Unambiguous	9	0.017	0.0822754	0.03	3475.51	201937	53.75	68.35	Not Found	Peak Found	Peak Found	Not Found	Not Found	Not Found	Not Found	Not Found	Not Found	High	High	High	Peak Found	High	High	High	Peak Found	High	Peak Found	Not Found	Not Found	Not Found	Peak Found		2329.32	5185.71
		Protein FDR Confidence: Combined		Accession	Description	Coverage [%]	# PSMs	Abundance Ratio: (D1 COVID) / (Control)	Abundance Ratio Variability [%]: (D1 COVID) / (Control)	Abundances (Grouped): D1 COVID	Abundances (Grouped): Control	Abundances (Grouped) CV [%]: D1 COVID	Abundances (Grouped) CV [%]: Control	# Unique Peptides	# Razor Peptides	Abundance: F3: Sample, D1 COVID	Abundance: F13: Sample, D1 COVID	Abundance: F15: Sample, D1 COVID	Abundance: F26: Sample, D1 COVID	Abundance: F28: Sample, D1 COVID	Abundance: F30: Sample, D1 COVID	Abundance: F33: Sample, D1 COVID	Abundance: F36: Sample, D1 COVID	Abundance: F1: Sample, Control	Abundance: F2: Sample, Control	Abundance: F7: Sample, Control	Abundance: F8: Sample, Control	Abundance: F9: Sample, Control	Abundance: F10: Sample, Control	Abundance: F11: Sample, Control	Abundance: F12: Sample, Control	Abundance: F19: Sample, Control	Abundance: F20: Sample, Control	Abundance: F21: Sample, Control	Abundance: F22: Sample, Control	Abundance: F23: Sample, Control	Abundance: F24: Sample, Control	Abundance: F25: Sample, Control	Quan Usage	Sequence in Protein	Positions in Protein
		High		P06727	Apolipoprotein A-IV OS=Homo sapiens OX=9606 GN=APOA4 PE=1 SV=3	32	76	0.083	0.58	38549	1.46883e+06	73.25	59.03	14	0		38549	101930	17639.5		20332.5		85764.4	596909	1.19865e+06	2.96482e+06	2.90226e+06	2.05567e+06	2.50209e+06	815712	2.34435e+06	1.46883e+06	1.72167e+06	2.19586e+06	4465.27	1.12107e+06	477870	922126	Used	R.VLRENADSLQASLRPHADELK.A	[167-187]
	High	P06727		Apolipoprotein A-IV OS=Homo sapiens OX=9606 GN=APOA4 PE=1 SV=3	[K].SLAELGGHLDQQVEEFRR.[R]		1	2.66	2084.05	521.769	4	86.6436	87.02	Unambiguous	10	0.4	0.944544	18.64	17639.5	35915.4	26.56	122.15	Not Found	Not Found	Not Found	Peak Found	Not Found	Peak Found	Not Found	Peak Found	Peak Found	Peak Found	High	High	High	High	Peak Found	High	High	Peak Found	Peak Found	Not Found	High	Peak Found	Peak Found				17639.5
		Protein FDR Confidence: Combined		Accession	Description	Coverage [%]	# PSMs	Abundance Ratio: (D1 COVID) / (Control)	Abundance Ratio Variability [%]: (D1 COVID) / (Control)	Abundances (Grouped): D1 COVID	Abundances (Grouped): Control	Abundances (Grouped) CV [%]: D1 COVID	Abundances (Grouped) CV [%]: Control	# Unique Peptides	# Razor Peptides	Abundance: F3: Sample, D1 COVID	Abundance: F13: Sample, D1 COVID	Abundance: F15: Sample, D1 COVID	Abundance: F26: Sample, D1 COVID	Abundance: F28: Sample, D1 COVID	Abundance: F30: Sample, D1 COVID	Abundance: F33: Sample, D1 COVID	Abundance: F36: Sample, D1 COVID	Abundance: F1: Sample, Control	Abundance: F2: Sample, Control	Abundance: F7: Sample, Control	Abundance: F8: Sample, Control	Abundance: F9: Sample, Control	Abundance: F10: Sample, Control	Abundance: F11: Sample, Control	Abundance: F12: Sample, Control	Abundance: F19: Sample, Control	Abundance: F20: Sample, Control	Abundance: F21: Sample, Control	Abundance: F22: Sample, Control	Abundance: F23: Sample, Control	Abundance: F24: Sample, Control	Abundance: F25: Sample, Control	Quan Usage	Sequence in Protein	Positions in Protein
		High		P06727	Apolipoprotein A-IV OS=Homo sapiens OX=9606 GN=APOA4 PE=1 SV=3	32	76	0.083	0.58	38549	1.46883e+06	73.25	59.03	14	0		38549	101930	17639.5		20332.5		85764.4	596909	1.19865e+06	2.96482e+06	2.90226e+06	2.05567e+06	2.50209e+06	815712	2.34435e+06	1.46883e+06	1.72167e+06	2.19586e+06	4465.27	1.12107e+06	477870	922126	Used	K.SLAELGGHLDQQVEEFRR.R	[288-305]
	High	P06727		Apolipoprotein A-IV OS=Homo sapiens OX=9606 GN=APOA4 PE=1 SV=3	[K].SLAELGGHLDQQVEEFR.[R]		1	2.78	1927.95	643.322	3	97.9097	96.69	Unambiguous	2	0.01	6.33654e-17			133763		39.64	Not Found	Not Found	Not Found	Not Found	Not Found	Not Found	Not Found	Not Found	Peak Found	High	Peak Found	Peak Found	Peak Found	Peak Found	Not Found	Peak Found	Peak Found	Peak Found	High	Not Found	Peak Found	Not Found	Peak Found
		Protein FDR Confidence: Combined		Accession	Description	Coverage [%]	# PSMs	Abundance Ratio: (D1 COVID) / (Control)	Abundance Ratio Variability [%]: (D1 COVID) / (Control)	Abundances (Grouped): D1 COVID	Abundances (Grouped): Control	Abundances (Grouped) CV [%]: D1 COVID	Abundances (Grouped) CV [%]: Control	# Unique Peptides	# Razor Peptides	Abundance: F3: Sample, D1 COVID	Abundance: F13: Sample, D1 COVID	Abundance: F15: Sample, D1 COVID	Abundance: F26: Sample, D1 COVID	Abundance: F28: Sample, D1 COVID	Abundance: F30: Sample, D1 COVID	Abundance: F33: Sample, D1 COVID	Abundance: F36: Sample, D1 COVID	Abundance: F1: Sample, Control	Abundance: F2: Sample, Control	Abundance: F7: Sample, Control	Abundance: F8: Sample, Control	Abundance: F9: Sample, Control	Abundance: F10: Sample, Control	Abundance: F11: Sample, Control	Abundance: F12: Sample, Control	Abundance: F19: Sample, Control	Abundance: F20: Sample, Control	Abundance: F21: Sample, Control	Abundance: F22: Sample, Control	Abundance: F23: Sample, Control	Abundance: F24: Sample, Control	Abundance: F25: Sample, Control	Quan Usage	Sequence in Protein	Positions in Protein
		High		P06727	Apolipoprotein A-IV OS=Homo sapiens OX=9606 GN=APOA4 PE=1 SV=3	32	76	0.083	0.58	38549	1.46883e+06	73.25	59.03	14	0		38549	101930	17639.5		20332.5		85764.4	596909	1.19865e+06	2.96482e+06	2.90226e+06	2.05567e+06	2.50209e+06	815712	2.34435e+06	1.46883e+06	1.72167e+06	2.19586e+06	4465.27	1.12107e+06	477870	922126	Used	K.SLAELGGHLDQQVEEFR.R	[288-304]
	High	P06727		Apolipoprotein A-IV OS=Homo sapiens OX=9606 GN=APOA4 PE=1 SV=3	[K].SELTQQLNALFQDK.[L]		1	0.94	1634.84	817.923	2	122.356	123.05	Unambiguous	1	0.01	6.33654e-17			16993.3		64.51	Not Found	Not Found	Not Found	Not Found	Not Found	Not Found	Not Found	Not Found	Peak Found	Peak Found	Peak Found	High	Peak Found	Peak Found	Not Found	Peak Found	Peak Found	Peak Found	Peak Found	Not Found	Peak Found	Not Found	Peak Found
		Protein FDR Confidence: Combined		Accession	Description	Coverage [%]	# PSMs	Abundance Ratio: (D1 COVID) / (Control)	Abundance Ratio Variability [%]: (D1 COVID) / (Control)	Abundances (Grouped): D1 COVID	Abundances (Grouped): Control	Abundances (Grouped) CV [%]: D1 COVID	Abundances (Grouped) CV [%]: Control	# Unique Peptides	# Razor Peptides	Abundance: F3: Sample, D1 COVID	Abundance: F13: Sample, D1 COVID	Abundance: F15: Sample, D1 COVID	Abundance: F26: Sample, D1 COVID	Abundance: F28: Sample, D1 COVID	Abundance: F30: Sample, D1 COVID	Abundance: F33: Sample, D1 COVID	Abundance: F36: Sample, D1 COVID	Abundance: F1: Sample, Control	Abundance: F2: Sample, Control	Abundance: F7: Sample, Control	Abundance: F8: Sample, Control	Abundance: F9: Sample, Control	Abundance: F10: Sample, Control	Abundance: F11: Sample, Control	Abundance: F12: Sample, Control	Abundance: F19: Sample, Control	Abundance: F20: Sample, Control	Abundance: F21: Sample, Control	Abundance: F22: Sample, Control	Abundance: F23: Sample, Control	Abundance: F24: Sample, Control	Abundance: F25: Sample, Control	Quan Usage	Sequence in Protein	Positions in Protein
		High		P06727	Apolipoprotein A-IV OS=Homo sapiens OX=9606 GN=APOA4 PE=1 SV=3	32	76	0.083	0.58	38549	1.46883e+06	73.25	59.03	14	0		38549	101930	17639.5		20332.5		85764.4	596909	1.19865e+06	2.96482e+06	2.90226e+06	2.05567e+06	2.50209e+06	815712	2.34435e+06	1.46883e+06	1.72167e+06	2.19586e+06	4465.27	1.12107e+06	477870	922126	Used	K.SELTQQLNALFQDK.L	[52-65]
	High	P06727		Apolipoprotein A-IV OS=Homo sapiens OX=9606 GN=APOA4 PE=1 SV=3	[K].KLVPFATELHER.[L]		1	2.89	1439.8	480.605	3	56.6437	56.16	Unambiguous	2	0.01	6.33654e-17			82512		57.07	Not Found	Not Found	Not Found	Not Found	Not Found	Not Found	Not Found	Not Found	Not Found	Not Found	High	Peak Found	Not Found	Peak Found	Not Found	High	Peak Found	Not Found	Peak Found	Not Found	Not Found	Not Found	Peak Found
		Protein FDR Confidence: Combined		Accession	Description	Coverage [%]	# PSMs	Abundance Ratio: (D1 COVID) / (Control)	Abundance Ratio Variability [%]: (D1 COVID) / (Control)	Abundances (Grouped): D1 COVID	Abundances (Grouped): Control	Abundances (Grouped) CV [%]: D1 COVID	Abundances (Grouped) CV [%]: Control	# Unique Peptides	# Razor Peptides	Abundance: F3: Sample, D1 COVID	Abundance: F13: Sample, D1 COVID	Abundance: F15: Sample, D1 COVID	Abundance: F26: Sample, D1 COVID	Abundance: F28: Sample, D1 COVID	Abundance: F30: Sample, D1 COVID	Abundance: F33: Sample, D1 COVID	Abundance: F36: Sample, D1 COVID	Abundance: F1: Sample, Control	Abundance: F2: Sample, Control	Abundance: F7: Sample, Control	Abundance: F8: Sample, Control	Abundance: F9: Sample, Control	Abundance: F10: Sample, Control	Abundance: F11: Sample, Control	Abundance: F12: Sample, Control	Abundance: F19: Sample, Control	Abundance: F20: Sample, Control	Abundance: F21: Sample, Control	Abundance: F22: Sample, Control	Abundance: F23: Sample, Control	Abundance: F24: Sample, Control	Abundance: F25: Sample, Control	Quan Usage	Sequence in Protein	Positions in Protein
		High		P06727	Apolipoprotein A-IV OS=Homo sapiens OX=9606 GN=APOA4 PE=1 SV=3	32	76	0.083	0.58	38549	1.46883e+06	73.25	59.03	14	0		38549	101930	17639.5		20332.5		85764.4	596909	1.19865e+06	2.96482e+06	2.90226e+06	2.05567e+06	2.50209e+06	815712	2.34435e+06	1.46883e+06	1.72167e+06	2.19586e+06	4465.27	1.12107e+06	477870	922126	Used	K.KLVPFATELHER.L	[79-90]
	High	P06727		Apolipoprotein A-IV OS=Homo sapiens OX=9606 GN=APOA4 PE=1 SV=3	[K].AKIDQNVEELKGR.[L]		1	1.24	1499.82	375.71	4	30.412	31.04	Unambiguous	3	0.066	0.554279	0.31	3005.79	58227.6	56.3	42.73	Not Found	Peak Found	Peak Found	Not Found	Not Found	Not Found	Not Found	Not Found	Not Found	Peak Found	Peak Found	High	Peak Found	High	Peak Found	High	Peak Found	Peak Found	Peak Found	Not Found	Peak Found	Peak Found	Peak Found		1972.15	4581.19
		Protein FDR Confidence: Combined		Accession	Description	Coverage [%]	# PSMs	Abundance Ratio: (D1 COVID) / (Control)	Abundance Ratio Variability [%]: (D1 COVID) / (Control)	Abundances (Grouped): D1 COVID	Abundances (Grouped): Control	Abundances (Grouped) CV [%]: D1 COVID	Abundances (Grouped) CV [%]: Control	# Unique Peptides	# Razor Peptides	Abundance: F3: Sample, D1 COVID	Abundance: F13: Sample, D1 COVID	Abundance: F15: Sample, D1 COVID	Abundance: F26: Sample, D1 COVID	Abundance: F28: Sample, D1 COVID	Abundance: F30: Sample, D1 COVID	Abundance: F33: Sample, D1 COVID	Abundance: F36: Sample, D1 COVID	Abundance: F1: Sample, Control	Abundance: F2: Sample, Control	Abundance: F7: Sample, Control	Abundance: F8: Sample, Control	Abundance: F9: Sample, Control	Abundance: F10: Sample, Control	Abundance: F11: Sample, Control	Abundance: F12: Sample, Control	Abundance: F19: Sample, Control	Abundance: F20: Sample, Control	Abundance: F21: Sample, Control	Abundance: F22: Sample, Control	Abundance: F23: Sample, Control	Abundance: F24: Sample, Control	Abundance: F25: Sample, Control	Quan Usage	Sequence in Protein	Positions in Protein
		High		P06727	Apolipoprotein A-IV OS=Homo sapiens OX=9606 GN=APOA4 PE=1 SV=3	32	76	0.083	0.58	38549	1.46883e+06	73.25	59.03	14	0		38549	101930	17639.5		20332.5		85764.4	596909	1.19865e+06	2.96482e+06	2.90226e+06	2.05567e+06	2.50209e+06	815712	2.34435e+06	1.46883e+06	1.72167e+06	2.19586e+06	4465.27	1.12107e+06	477870	922126	Used	K.AKIDQNVEELKGR.L	[188-200]
High	P04114	Apolipoprotein B-100	S=Homo sapiens	12	123	0.788	80.13	103721	1.9781e+06	246.71	79.58	44	0	2143.77	465673	1.02644e+07	10343.7	37948	10013	283497	498889	429439	1.53445e+06	6.43162e+06	1.9781e+06	3.19169e+06	2.59103e+06	2.34479e+06	2.76122e+06	1.29889e+06	3.82357e+06	4.57694e+06	14899	495676	253336	1.64223e+06
	Confidence	Master Protein Accessions		Master Protein Descriptions	Annotated Sequence	Modifications	# Protein Groups	XCorr (by Search Engine): Sequest HT	Theo. MH+ [Da]	m/z [Da] (by Search Engine): Sequest HT	Charge (by Search Engine): Sequest HT	RT [min] (by Search Engine): Sequest HT	Top Apex RT [min]	PSM Ambiguity	# PSMs	Abundance Ratio: (D1 COVID) / (Control)	Abundance Ratio Adj. P-Value: (D1 COVID) / (Control)	Abundance Ratio Variability [%]: (D1 COVID) / (Control)	Abundances (Grouped): D1 COVID	Abundances (Grouped): Control	Abundances (Grouped) CV [%]: D1 COVID	Abundances (Grouped) CV [%]: Control	Found in Sample: [S3] F3: Sample, D1 COVID	Found in Sample: [S13] F13: Sample, D1 COVID	Found in Sample: [S15] F15: Sample, D1 COVID	Found in Sample: [S26] F26: Sample, D1 COVID	Found in Sample: [S28] F28: Sample, D1 COVID	Found in Sample: [S30] F30: Sample, D1 COVID	Found in Sample: [S33] F33: Sample, D1 COVID	Found in Sample: [S36] F36: Sample, D1 COVID	Found in Sample: [S1] F1: Sample, Control	Found in Sample: [S2] F2: Sample, Control	Found in Sample: [S7] F7: Sample, Control	Found in Sample: [S8] F8: Sample, Control	Found in Sample: [S9] F9: Sample, Control	Found in Sample: [S10] F10: Sample, Control	Found in Sample: [S11] F11: Sample, Control	Found in Sample: [S12] F12: Sample, Control	Found in Sample: [S19] F19: Sample, Control	Found in Sample: [S20] F20: Sample, Control	Found in Sample: [S21] F21: Sample, Control	Found in Sample: [S22] F22: Sample, Control	Found in Sample: [S23] F23: Sample, Control	Found in Sample: [S24] F24: Sample, Control	Found in Sample: [S25] F25: Sample, Control	Abundance: F3: Sample, D1 COVID	Abundance: F13: Sample, D1 COVID	Abundance: F15: Sample, D1 COVID	Abundance: F26: Sample, D1 COVID
	High	P04114		Apolipoprotein B-100 OS=Homo sapiens OX=9606 GN=APOB PE=1 SV=2	[R].NLQNNAEWVYQGAIR.[Q]		1	1.89	1775.88	888.444	2	92.2225	92.39	Unambiguous	7	0.978	0.886987	134.47	37144.7	68631.1	134.21	68.11	Not Found	Peak Found	High	Not Found	Not Found	Not Found	Not Found	Not Found	Peak Found	Peak Found	High	Peak Found	High	Peak Found	High	Peak Found	Peak Found	Peak Found	High	Not Found	Peak Found	Not Found	Peak Found		6010.23	229563
		Protein FDR Confidence: Combined		Accession	Description	Coverage [%]	# PSMs	Abundance Ratio: (D1 COVID) / (Control)	Abundance Ratio Variability [%]: (D1 COVID) / (Control)	Abundances (Grouped): D1 COVID	Abundances (Grouped): Control	Abundances (Grouped) CV [%]: D1 COVID	Abundances (Grouped) CV [%]: Control	# Unique Peptides	# Razor Peptides	Abundance: F3: Sample, D1 COVID	Abundance: F13: Sample, D1 COVID	Abundance: F15: Sample, D1 COVID	Abundance: F26: Sample, D1 COVID	Abundance: F28: Sample, D1 COVID	Abundance: F30: Sample, D1 COVID	Abundance: F33: Sample, D1 COVID	Abundance: F36: Sample, D1 COVID	Abundance: F1: Sample, Control	Abundance: F2: Sample, Control	Abundance: F7: Sample, Control	Abundance: F8: Sample, Control	Abundance: F9: Sample, Control	Abundance: F10: Sample, Control	Abundance: F11: Sample, Control	Abundance: F12: Sample, Control	Abundance: F19: Sample, Control	Abundance: F20: Sample, Control	Abundance: F21: Sample, Control	Abundance: F22: Sample, Control	Abundance: F23: Sample, Control	Abundance: F24: Sample, Control	Abundance: F25: Sample, Control	Quan Usage	Sequence in Protein	Positions in Protein
		High		P04114	Apolipoprotein B-100 OS=Homo sapiens OX=9606 GN=APOB PE=1 SV=2	12	123	0.788	80.13	103721	1.9781e+06	246.71	79.58	44	0	2143.77	465673	1.02644e+07	10343.7	37948	10013	283497	498889	429439	1.53445e+06	6.43162e+06	1.9781e+06	3.19169e+06	2.59103e+06	2.34479e+06	2.76122e+06	1.29889e+06	3.82357e+06	4.57694e+06	14899	495676	253336	1.64223e+06	Used	R.NLQNNAEWVYQGAIR.Q	[4107-4121]
	High	P04114		Apolipoprotein B-100 OS=Homo sapiens OX=9606 GN=APOB PE=1 SV=2	[K].MGLAFESTK.[S]	1xOxidation [M1]	1	1.41	999.482	500.244	2	57.4298	57.35	Unambiguous	1	0.01	6.33654e-17			15339.4		56.72	Not Found	Not Found	Not Found	Not Found	Not Found	Not Found	Not Found	Not Found	Not Found	Not Found	High	Peak Found	Peak Found	Peak Found	Peak Found	Peak Found	Peak Found	Peak Found	Peak Found	Not Found	Not Found	Not Found	Peak Found
		Protein FDR Confidence: Combined		Accession	Description	Coverage [%]	# PSMs	Abundance Ratio: (D1 COVID) / (Control)	Abundance Ratio Variability [%]: (D1 COVID) / (Control)	Abundances (Grouped): D1 COVID	Abundances (Grouped): Control	Abundances (Grouped) CV [%]: D1 COVID	Abundances (Grouped) CV [%]: Control	# Unique Peptides	# Razor Peptides	Abundance: F3: Sample, D1 COVID	Abundance: F13: Sample, D1 COVID	Abundance: F15: Sample, D1 COVID	Abundance: F26: Sample, D1 COVID	Abundance: F28: Sample, D1 COVID	Abundance: F30: Sample, D1 COVID	Abundance: F33: Sample, D1 COVID	Abundance: F36: Sample, D1 COVID	Abundance: F1: Sample, Control	Abundance: F2: Sample, Control	Abundance: F7: Sample, Control	Abundance: F8: Sample, Control	Abundance: F9: Sample, Control	Abundance: F10: Sample, Control	Abundance: F11: Sample, Control	Abundance: F12: Sample, Control	Abundance: F19: Sample, Control	Abundance: F20: Sample, Control	Abundance: F21: Sample, Control	Abundance: F22: Sample, Control	Abundance: F23: Sample, Control	Abundance: F24: Sample, Control	Abundance: F25: Sample, Control	Quan Usage	Sequence in Protein	Positions in Protein
		High		P04114	Apolipoprotein B-100 OS=Homo sapiens OX=9606 GN=APOB PE=1 SV=2	12	123	0.788	80.13	103721	1.9781e+06	246.71	79.58	44	0	2143.77	465673	1.02644e+07	10343.7	37948	10013	283497	498889	429439	1.53445e+06	6.43162e+06	1.9781e+06	3.19169e+06	2.59103e+06	2.34479e+06	2.76122e+06	1.29889e+06	3.82357e+06	4.57694e+06	14899	495676	253336	1.64223e+06	Used	K.MGLAFESTK.S	[306-314]
	High	P04114		Apolipoprotein B-100 OS=Homo sapiens OX=9606 GN=APOB PE=1 SV=2	[K].MGLAFESTK.[S]		1	2.25	983.487	492.247	2	57.279	57.64	Unambiguous	4	0.919	0.893437	104.31	107068	116471	102.97	70.39	Not Found	Peak Found	High	Not Found	Not Found	Peak Found	High	Peak Found	Peak Found	Peak Found	High	Peak Found	Peak Found	Peak Found	Peak Found	Peak Found	Peak Found	High	Peak Found	Peak Found	Peak Found	Peak Found	Peak Found		47702.1	362269
		Protein FDR Confidence: Combined		Accession	Description	Coverage [%]	# PSMs	Abundance Ratio: (D1 COVID) / (Control)	Abundance Ratio Variability [%]: (D1 COVID) / (Control)	Abundances (Grouped): D1 COVID	Abundances (Grouped): Control	Abundances (Grouped) CV [%]: D1 COVID	Abundances (Grouped) CV [%]: Control	# Unique Peptides	# Razor Peptides	Abundance: F3: Sample, D1 COVID	Abundance: F13: Sample, D1 COVID	Abundance: F15: Sample, D1 COVID	Abundance: F26: Sample, D1 COVID	Abundance: F28: Sample, D1 COVID	Abundance: F30: Sample, D1 COVID	Abundance: F33: Sample, D1 COVID	Abundance: F36: Sample, D1 COVID	Abundance: F1: Sample, Control	Abundance: F2: Sample, Control	Abundance: F7: Sample, Control	Abundance: F8: Sample, Control	Abundance: F9: Sample, Control	Abundance: F10: Sample, Control	Abundance: F11: Sample, Control	Abundance: F12: Sample, Control	Abundance: F19: Sample, Control	Abundance: F20: Sample, Control	Abundance: F21: Sample, Control	Abundance: F22: Sample, Control	Abundance: F23: Sample, Control	Abundance: F24: Sample, Control	Abundance: F25: Sample, Control	Quan Usage	Sequence in Protein	Positions in Protein
		High		P04114	Apolipoprotein B-100 OS=Homo sapiens OX=9606 GN=APOB PE=1 SV=2	12	123	0.788	80.13	103721	1.9781e+06	246.71	79.58	44	0	2143.77	465673	1.02644e+07	10343.7	37948	10013	283497	498889	429439	1.53445e+06	6.43162e+06	1.9781e+06	3.19169e+06	2.59103e+06	2.34479e+06	2.76122e+06	1.29889e+06	3.82357e+06	4.57694e+06	14899	495676	253336	1.64223e+06	Used	K.MGLAFESTK.S	[306-314]
	High	P04114		Apolipoprotein B-100 OS=Homo sapiens OX=9606 GN=APOB PE=1 SV=2	[K].LTISEQNIQR.[A]		1	1.36	1201.65	601.33	2	48.9783	49.69	Unambiguous	2	1.176	0.861919	148.42	25162.7	32382.8	135.3	61.57	Not Found	Peak Found	Peak Found	Not Found	Not Found	Not Found	Not Found	Not Found	Peak Found	Peak Found	Peak Found	Peak Found	Peak Found	Peak Found	Peak Found	Peak Found	Peak Found	High	High	Not Found	Peak Found	Peak Found	Peak Found		3742.21	169194
		Protein FDR Confidence: Combined		Accession	Description	Coverage [%]	# PSMs	Abundance Ratio: (D1 COVID) / (Control)	Abundance Ratio Variability [%]: (D1 COVID) / (Control)	Abundances (Grouped): D1 COVID	Abundances (Grouped): Control	Abundances (Grouped) CV [%]: D1 COVID	Abundances (Grouped) CV [%]: Control	# Unique Peptides	# Razor Peptides	Abundance: F3: Sample, D1 COVID	Abundance: F13: Sample, D1 COVID	Abundance: F15: Sample, D1 COVID	Abundance: F26: Sample, D1 COVID	Abundance: F28: Sample, D1 COVID	Abundance: F30: Sample, D1 COVID	Abundance: F33: Sample, D1 COVID	Abundance: F36: Sample, D1 COVID	Abundance: F1: Sample, Control	Abundance: F2: Sample, Control	Abundance: F7: Sample, Control	Abundance: F8: Sample, Control	Abundance: F9: Sample, Control	Abundance: F10: Sample, Control	Abundance: F11: Sample, Control	Abundance: F12: Sample, Control	Abundance: F19: Sample, Control	Abundance: F20: Sample, Control	Abundance: F21: Sample, Control	Abundance: F22: Sample, Control	Abundance: F23: Sample, Control	Abundance: F24: Sample, Control	Abundance: F25: Sample, Control	Quan Usage	Sequence in Protein	Positions in Protein
		High		P04114	Apolipoprotein B-100 OS=Homo sapiens OX=9606 GN=APOB PE=1 SV=2	12	123	0.788	80.13	103721	1.9781e+06	246.71	79.58	44	0	2143.77	465673	1.02644e+07	10343.7	37948	10013	283497	498889	429439	1.53445e+06	6.43162e+06	1.9781e+06	3.19169e+06	2.59103e+06	2.34479e+06	2.76122e+06	1.29889e+06	3.82357e+06	4.57694e+06	14899	495676	253336	1.64223e+06	Used	K.LTISEQNIQR.A	[335-344]
	High	P04114		Apolipoprotein B-100 OS=Homo sapiens OX=9606 GN=APOB PE=1 SV=2	[K].QVFLYPEKDEPTYILNIKR.[G]		1	2.39	2366.28	592.326	4	98.1278	98.65	Unambiguous	2	0.253	0.881389	2.6	26518.2	105021		48.9	Not Found	Not Found	Peak Found	Not Found	Not Found	Not Found	Not Found	Not Found	Not Found	Not Found	High	Peak Found	Peak Found	Peak Found	Not Found	Peak Found	Not Found	High	Peak Found	Not Found	Not Found	Not Found	Peak Found			26518.2
		Protein FDR Confidence: Combined		Accession	Description	Coverage [%]	# PSMs	Abundance Ratio: (D1 COVID) / (Control)	Abundance Ratio Variability [%]: (D1 COVID) / (Control)	Abundances (Grouped): D1 COVID	Abundances (Grouped): Control	Abundances (Grouped) CV [%]: D1 COVID	Abundances (Grouped) CV [%]: Control	# Unique Peptides	# Razor Peptides	Abundance: F3: Sample, D1 COVID	Abundance: F13: Sample, D1 COVID	Abundance: F15: Sample, D1 COVID	Abundance: F26: Sample, D1 COVID	Abundance: F28: Sample, D1 COVID	Abundance: F30: Sample, D1 COVID	Abundance: F33: Sample, D1 COVID	Abundance: F36: Sample, D1 COVID	Abundance: F1: Sample, Control	Abundance: F2: Sample, Control	Abundance: F7: Sample, Control	Abundance: F8: Sample, Control	Abundance: F9: Sample, Control	Abundance: F10: Sample, Control	Abundance: F11: Sample, Control	Abundance: F12: Sample, Control	Abundance: F19: Sample, Control	Abundance: F20: Sample, Control	Abundance: F21: Sample, Control	Abundance: F22: Sample, Control	Abundance: F23: Sample, Control	Abundance: F24: Sample, Control	Abundance: F25: Sample, Control	Quan Usage	Sequence in Protein	Positions in Protein
		High		P04114	Apolipoprotein B-100 OS=Homo sapiens OX=9606 GN=APOB PE=1 SV=2	12	123	0.788	80.13	103721	1.9781e+06	246.71	79.58	44	0	2143.77	465673	1.02644e+07	10343.7	37948	10013	283497	498889	429439	1.53445e+06	6.43162e+06	1.9781e+06	3.19169e+06	2.59103e+06	2.34479e+06	2.76122e+06	1.29889e+06	3.82357e+06	4.57694e+06	14899	495676	253336	1.64223e+06	Used	K.QVFLYPEKDEPTYILNIKR.G	[140-158]
	High	P04114		Apolipoprotein B-100 OS=Homo sapiens OX=9606 GN=APOB PE=1 SV=2	[R].QTIIVVLENVQR.[N]		1	1.46	1411.83	706.416	2	101.232	101.51	Unambiguous	1	8.244	0.220309	54.36	121624	14753.6		48.68	Not Found	Not Found	High	Not Found	Not Found	Not Found	Not Found	Not Found	Not Found	Not Found	Peak Found	Not Found	Not Found	Not Found	Not Found	Peak Found	Not Found	Not Found	Not Found	Not Found	Not Found	Not Found	Not Found			121624
		Protein FDR Confidence: Combined		Accession	Description	Coverage [%]	# PSMs	Abundance Ratio: (D1 COVID) / (Control)	Abundance Ratio Variability [%]: (D1 COVID) / (Control)	Abundances (Grouped): D1 COVID	Abundances (Grouped): Control	Abundances (Grouped) CV [%]: D1 COVID	Abundances (Grouped) CV [%]: Control	# Unique Peptides	# Razor Peptides	Abundance: F3: Sample, D1 COVID	Abundance: F13: Sample, D1 COVID	Abundance: F15: Sample, D1 COVID	Abundance: F26: Sample, D1 COVID	Abundance: F28: Sample, D1 COVID	Abundance: F30: Sample, D1 COVID	Abundance: F33: Sample, D1 COVID	Abundance: F36: Sample, D1 COVID	Abundance: F1: Sample, Control	Abundance: F2: Sample, Control	Abundance: F7: Sample, Control	Abundance: F8: Sample, Control	Abundance: F9: Sample, Control	Abundance: F10: Sample, Control	Abundance: F11: Sample, Control	Abundance: F12: Sample, Control	Abundance: F19: Sample, Control	Abundance: F20: Sample, Control	Abundance: F21: Sample, Control	Abundance: F22: Sample, Control	Abundance: F23: Sample, Control	Abundance: F24: Sample, Control	Abundance: F25: Sample, Control	Quan Usage	Sequence in Protein	Positions in Protein
		High		P04114	Apolipoprotein B-100 OS=Homo sapiens OX=9606 GN=APOB PE=1 SV=2	12	123	0.788	80.13	103721	1.9781e+06	246.71	79.58	44	0	2143.77	465673	1.02644e+07	10343.7	37948	10013	283497	498889	429439	1.53445e+06	6.43162e+06	1.9781e+06	3.19169e+06	2.59103e+06	2.34479e+06	2.76122e+06	1.29889e+06	3.82357e+06	4.57694e+06	14899	495676	253336	1.64223e+06	Used	R.QTIIVVLENVQR.N	[2086-2097]
	High	P04114		Apolipoprotein B-100 OS=Homo sapiens OX=9606 GN=APOB PE=1 SV=2	[R].LTLDIQNK.[K]		1	1.51	944.541	472.774	2	52.9159	52.81	Unambiguous	1	31.335	0.0184296	88.93	297058	9479.99		91.81	Not Found	Not Found	High	Not Found	Not Found	Not Found	Not Found	Not Found	Peak Found	Peak Found	Not Found	Not Found	Not Found	Not Found	Not Found	Peak Found	Not Found	Not Found	Not Found	Not Found	Not Found	Peak Found	Not Found			297058
		Protein FDR Confidence: Combined		Accession	Description	Coverage [%]	# PSMs	Abundance Ratio: (D1 COVID) / (Control)	Abundance Ratio Variability [%]: (D1 COVID) / (Control)	Abundances (Grouped): D1 COVID	Abundances (Grouped): Control	Abundances (Grouped) CV [%]: D1 COVID	Abundances (Grouped) CV [%]: Control	# Unique Peptides	# Razor Peptides	Abundance: F3: Sample, D1 COVID	Abundance: F13: Sample, D1 COVID	Abundance: F15: Sample, D1 COVID	Abundance: F26: Sample, D1 COVID	Abundance: F28: Sample, D1 COVID	Abundance: F30: Sample, D1 COVID	Abundance: F33: Sample, D1 COVID	Abundance: F36: Sample, D1 COVID	Abundance: F1: Sample, Control	Abundance: F2: Sample, Control	Abundance: F7: Sample, Control	Abundance: F8: Sample, Control	Abundance: F9: Sample, Control	Abundance: F10: Sample, Control	Abundance: F11: Sample, Control	Abundance: F12: Sample, Control	Abundance: F19: Sample, Control	Abundance: F20: Sample, Control	Abundance: F21: Sample, Control	Abundance: F22: Sample, Control	Abundance: F23: Sample, Control	Abundance: F24: Sample, Control	Abundance: F25: Sample, Control	Quan Usage	Sequence in Protein	Positions in Protein
		High		P04114	Apolipoprotein B-100 OS=Homo sapiens OX=9606 GN=APOB PE=1 SV=2	12	123	0.788	80.13	103721	1.9781e+06	246.71	79.58	44	0	2143.77	465673	1.02644e+07	10343.7	37948	10013	283497	498889	429439	1.53445e+06	6.43162e+06	1.9781e+06	3.19169e+06	2.59103e+06	2.34479e+06	2.76122e+06	1.29889e+06	3.82357e+06	4.57694e+06	14899	495676	253336	1.64223e+06	Used	R.LTLDIQNK.K	[1092-1099]
	High	P04114		Apolipoprotein B-100 OS=Homo sapiens OX=9606 GN=APOB PE=1 SV=2	[R].QIDDIDVR.[F]		1	2	973.495	487.251	2	45.8018	45.92	Unambiguous	3	4.394	0.485836	50.46	375254	85407.1		69.71	Not Found	Not Found	High	Not Found	Not Found	Not Found	Not Found	Not Found	Peak Found	Peak Found	High	Peak Found	Peak Found	Peak Found	High	Peak Found	Peak Found	Peak Found	Peak Found	Peak Found	Peak Found	Peak Found	Peak Found			375254
		Protein FDR Confidence: Combined		Accession	Description	Coverage [%]	# PSMs	Abundance Ratio: (D1 COVID) / (Control)	Abundance Ratio Variability [%]: (D1 COVID) / (Control)	Abundances (Grouped): D1 COVID	Abundances (Grouped): Control	Abundances (Grouped) CV [%]: D1 COVID	Abundances (Grouped) CV [%]: Control	# Unique Peptides	# Razor Peptides	Abundance: F3: Sample, D1 COVID	Abundance: F13: Sample, D1 COVID	Abundance: F15: Sample, D1 COVID	Abundance: F26: Sample, D1 COVID	Abundance: F28: Sample, D1 COVID	Abundance: F30: Sample, D1 COVID	Abundance: F33: Sample, D1 COVID	Abundance: F36: Sample, D1 COVID	Abundance: F1: Sample, Control	Abundance: F2: Sample, Control	Abundance: F7: Sample, Control	Abundance: F8: Sample, Control	Abundance: F9: Sample, Control	Abundance: F10: Sample, Control	Abundance: F11: Sample, Control	Abundance: F12: Sample, Control	Abundance: F19: Sample, Control	Abundance: F20: Sample, Control	Abundance: F21: Sample, Control	Abundance: F22: Sample, Control	Abundance: F23: Sample, Control	Abundance: F24: Sample, Control	Abundance: F25: Sample, Control	Quan Usage	Sequence in Protein	Positions in Protein
		High		P04114	Apolipoprotein B-100 OS=Homo sapiens OX=9606 GN=APOB PE=1 SV=2	12	123	0.788	80.13	103721	1.9781e+06	246.71	79.58	44	0	2143.77	465673	1.02644e+07	10343.7	37948	10013	283497	498889	429439	1.53445e+06	6.43162e+06	1.9781e+06	3.19169e+06	2.59103e+06	2.34479e+06	2.76122e+06	1.29889e+06	3.82357e+06	4.57694e+06	14899	495676	253336	1.64223e+06	Used	R.QIDDIDVR.F	[4122-4129]
	High	P04114		Apolipoprotein B-100 OS=Homo sapiens OX=9606 GN=APOB PE=1 SV=2	[K].NSEEFAAAMSR.[Y]		1	1.86	1212.53	606.769	2	50.5499	50.32	Unambiguous	3	0.55	0.971176	30.24	20666.5	49949.5	126	62.91	Not Found	Peak Found	Peak Found	Not Found	Not Found	Not Found	Not Found	Peak Found	Peak Found	High	Peak Found	Peak Found	High	High	Peak Found	Peak Found	Peak Found	Peak Found	Peak Found	Not Found	Peak Found	Peak Found	Peak Found		20666.5	176000
		Protein FDR Confidence: Combined		Accession	Description	Coverage [%]	# PSMs	Abundance Ratio: (D1 COVID) / (Control)	Abundance Ratio Variability [%]: (D1 COVID) / (Control)	Abundances (Grouped): D1 COVID	Abundances (Grouped): Control	Abundances (Grouped) CV [%]: D1 COVID	Abundances (Grouped) CV [%]: Control	# Unique Peptides	# Razor Peptides	Abundance: F3: Sample, D1 COVID	Abundance: F13: Sample, D1 COVID	Abundance: F15: Sample, D1 COVID	Abundance: F26: Sample, D1 COVID	Abundance: F28: Sample, D1 COVID	Abundance: F30: Sample, D1 COVID	Abundance: F33: Sample, D1 COVID	Abundance: F36: Sample, D1 COVID	Abundance: F1: Sample, Control	Abundance: F2: Sample, Control	Abundance: F7: Sample, Control	Abundance: F8: Sample, Control	Abundance: F9: Sample, Control	Abundance: F10: Sample, Control	Abundance: F11: Sample, Control	Abundance: F12: Sample, Control	Abundance: F19: Sample, Control	Abundance: F20: Sample, Control	Abundance: F21: Sample, Control	Abundance: F22: Sample, Control	Abundance: F23: Sample, Control	Abundance: F24: Sample, Control	Abundance: F25: Sample, Control	Quan Usage	Sequence in Protein	Positions in Protein
		High		P04114	Apolipoprotein B-100 OS=Homo sapiens OX=9606 GN=APOB PE=1 SV=2	12	123	0.788	80.13	103721	1.9781e+06	246.71	79.58	44	0	2143.77	465673	1.02644e+07	10343.7	37948	10013	283497	498889	429439	1.53445e+06	6.43162e+06	1.9781e+06	3.19169e+06	2.59103e+06	2.34479e+06	2.76122e+06	1.29889e+06	3.82357e+06	4.57694e+06	14899	495676	253336	1.64223e+06	Used	K.NSEEFAAAMSR.Y	[118-128]
	High	P04114		Apolipoprotein B-100 OS=Homo sapiens OX=9606 GN=APOB PE=1 SV=2	[K].NRNNALDFVTK.[S]		1	1.53	1291.68	431.23	3	47.4891	48.05	Unambiguous	2	0.454	0.969699	36.31	15094.6	47912.6	139.75	79.02	Not Found	Not Found	High	Not Found	Peak Found	Not Found	Not Found	Not Found	Not Found	Peak Found	Peak Found	Peak Found	High	Peak Found	Peak Found	Peak Found	Peak Found	Peak Found	Peak Found	Not Found	Peak Found	Peak Found	Peak Found			196059
		Protein FDR Confidence: Combined		Accession	Description	Coverage [%]	# PSMs	Abundance Ratio: (D1 COVID) / (Control)	Abundance Ratio Variability [%]: (D1 COVID) / (Control)	Abundances (Grouped): D1 COVID	Abundances (Grouped): Control	Abundances (Grouped) CV [%]: D1 COVID	Abundances (Grouped) CV [%]: Control	# Unique Peptides	# Razor Peptides	Abundance: F3: Sample, D1 COVID	Abundance: F13: Sample, D1 COVID	Abundance: F15: Sample, D1 COVID	Abundance: F26: Sample, D1 COVID	Abundance: F28: Sample, D1 COVID	Abundance: F30: Sample, D1 COVID	Abundance: F33: Sample, D1 COVID	Abundance: F36: Sample, D1 COVID	Abundance: F1: Sample, Control	Abundance: F2: Sample, Control	Abundance: F7: Sample, Control	Abundance: F8: Sample, Control	Abundance: F9: Sample, Control	Abundance: F10: Sample, Control	Abundance: F11: Sample, Control	Abundance: F12: Sample, Control	Abundance: F19: Sample, Control	Abundance: F20: Sample, Control	Abundance: F21: Sample, Control	Abundance: F22: Sample, Control	Abundance: F23: Sample, Control	Abundance: F24: Sample, Control	Abundance: F25: Sample, Control	Quan Usage	Sequence in Protein	Positions in Protein
		High		P04114	Apolipoprotein B-100 OS=Homo sapiens OX=9606 GN=APOB PE=1 SV=2	12	123	0.788	80.13	103721	1.9781e+06	246.71	79.58	44	0	2143.77	465673	1.02644e+07	10343.7	37948	10013	283497	498889	429439	1.53445e+06	6.43162e+06	1.9781e+06	3.19169e+06	2.59103e+06	2.34479e+06	2.76122e+06	1.29889e+06	3.82357e+06	4.57694e+06	14899	495676	253336	1.64223e+06	Used	K.NRNNALDFVTK.S	[3211-3221]
	High	P04114		Apolipoprotein B-100 OS=Homo sapiens OX=9606 GN=APOB PE=1 SV=2	[K].IGVELTGR.[T]		1	2.11	844.489	422.748	2	47.3536	47.46	Unambiguous	1	0.291	0.903529	9.4	2866.81	17588.7	167.35	69.7	Not Found	Peak Found	High	Not Found	Not Found	Peak Found	Not Found	Not Found	Peak Found	Peak Found	Peak Found	Peak Found	Peak Found	Peak Found	Peak Found	Peak Found	Peak Found	Peak Found	Peak Found	Not Found	Not Found	Peak Found	Peak Found		2604.54	237131
		Protein FDR Confidence: Combined		Accession	Description	Coverage [%]	# PSMs	Abundance Ratio: (D1 COVID) / (Control)	Abundance Ratio Variability [%]: (D1 COVID) / (Control)	Abundances (Grouped): D1 COVID	Abundances (Grouped): Control	Abundances (Grouped) CV [%]: D1 COVID	Abundances (Grouped) CV [%]: Control	# Unique Peptides	# Razor Peptides	Abundance: F3: Sample, D1 COVID	Abundance: F13: Sample, D1 COVID	Abundance: F15: Sample, D1 COVID	Abundance: F26: Sample, D1 COVID	Abundance: F28: Sample, D1 COVID	Abundance: F30: Sample, D1 COVID	Abundance: F33: Sample, D1 COVID	Abundance: F36: Sample, D1 COVID	Abundance: F1: Sample, Control	Abundance: F2: Sample, Control	Abundance: F7: Sample, Control	Abundance: F8: Sample, Control	Abundance: F9: Sample, Control	Abundance: F10: Sample, Control	Abundance: F11: Sample, Control	Abundance: F12: Sample, Control	Abundance: F19: Sample, Control	Abundance: F20: Sample, Control	Abundance: F21: Sample, Control	Abundance: F22: Sample, Control	Abundance: F23: Sample, Control	Abundance: F24: Sample, Control	Abundance: F25: Sample, Control	Quan Usage	Sequence in Protein	Positions in Protein
		High		P04114	Apolipoprotein B-100 OS=Homo sapiens OX=9606 GN=APOB PE=1 SV=2	12	123	0.788	80.13	103721	1.9781e+06	246.71	79.58	44	0	2143.77	465673	1.02644e+07	10343.7	37948	10013	283497	498889	429439	1.53445e+06	6.43162e+06	1.9781e+06	3.19169e+06	2.59103e+06	2.34479e+06	2.76122e+06	1.29889e+06	3.82357e+06	4.57694e+06	14899	495676	253336	1.64223e+06	Used	K.IGVELTGR.T	[2005-2012]
	High	P04114		Apolipoprotein B-100 OS=Homo sapiens OX=9606 GN=APOB PE=1 SV=2	[K].IEGNLIFDPNNYLPK.[E]		1	1.14	1746.91	873.956	2	131.351	130.88	Unambiguous	1	0.512	0.992168	25.08	11059.8	28922	133.95	63.68	Not Found	Peak Found	High	Not Found	Not Found	Not Found	Not Found	Peak Found	Peak Found	Peak Found	Peak Found	Peak Found	Peak Found	Peak Found	Peak Found	Peak Found	Peak Found	Peak Found	Peak Found	Not Found	Peak Found	Not Found	Peak Found		8133.38	107685
		Protein FDR Confidence: Combined		Accession	Description	Coverage [%]	# PSMs	Abundance Ratio: (D1 COVID) / (Control)	Abundance Ratio Variability [%]: (D1 COVID) / (Control)	Abundances (Grouped): D1 COVID	Abundances (Grouped): Control	Abundances (Grouped) CV [%]: D1 COVID	Abundances (Grouped) CV [%]: Control	# Unique Peptides	# Razor Peptides	Abundance: F3: Sample, D1 COVID	Abundance: F13: Sample, D1 COVID	Abundance: F15: Sample, D1 COVID	Abundance: F26: Sample, D1 COVID	Abundance: F28: Sample, D1 COVID	Abundance: F30: Sample, D1 COVID	Abundance: F33: Sample, D1 COVID	Abundance: F36: Sample, D1 COVID	Abundance: F1: Sample, Control	Abundance: F2: Sample, Control	Abundance: F7: Sample, Control	Abundance: F8: Sample, Control	Abundance: F9: Sample, Control	Abundance: F10: Sample, Control	Abundance: F11: Sample, Control	Abundance: F12: Sample, Control	Abundance: F19: Sample, Control	Abundance: F20: Sample, Control	Abundance: F21: Sample, Control	Abundance: F22: Sample, Control	Abundance: F23: Sample, Control	Abundance: F24: Sample, Control	Abundance: F25: Sample, Control	Quan Usage	Sequence in Protein	Positions in Protein
		High		P04114	Apolipoprotein B-100 OS=Homo sapiens OX=9606 GN=APOB PE=1 SV=2	12	123	0.788	80.13	103721	1.9781e+06	246.71	79.58	44	0	2143.77	465673	1.02644e+07	10343.7	37948	10013	283497	498889	429439	1.53445e+06	6.43162e+06	1.9781e+06	3.19169e+06	2.59103e+06	2.34479e+06	2.76122e+06	1.29889e+06	3.82357e+06	4.57694e+06	14899	495676	253336	1.64223e+06	Used	K.IEGNLIFDPNNYLPK.E	[655-669]
	High	P04114		Apolipoprotein B-100 OS=Homo sapiens OX=9606 GN=APOB PE=1 SV=2	[K].LDFSSQADLR.[N]		1	2.17	1151.57	576.288	2	66.9585	67.04	Unambiguous	1	15.868	0.0740073	25.4	107387	6767.31		46.56	Not Found	Not Found	High	Not Found	Not Found	Not Found	Not Found	Not Found	Not Found	Peak Found	Peak Found	Peak Found	Peak Found	Peak Found	Peak Found	Peak Found	Peak Found	Peak Found	Peak Found	Not Found	Not Found	Not Found	Not Found			107387
		Protein FDR Confidence: Combined		Accession	Description	Coverage [%]	# PSMs	Abundance Ratio: (D1 COVID) / (Control)	Abundance Ratio Variability [%]: (D1 COVID) / (Control)	Abundances (Grouped): D1 COVID	Abundances (Grouped): Control	Abundances (Grouped) CV [%]: D1 COVID	Abundances (Grouped) CV [%]: Control	# Unique Peptides	# Razor Peptides	Abundance: F3: Sample, D1 COVID	Abundance: F13: Sample, D1 COVID	Abundance: F15: Sample, D1 COVID	Abundance: F26: Sample, D1 COVID	Abundance: F28: Sample, D1 COVID	Abundance: F30: Sample, D1 COVID	Abundance: F33: Sample, D1 COVID	Abundance: F36: Sample, D1 COVID	Abundance: F1: Sample, Control	Abundance: F2: Sample, Control	Abundance: F7: Sample, Control	Abundance: F8: Sample, Control	Abundance: F9: Sample, Control	Abundance: F10: Sample, Control	Abundance: F11: Sample, Control	Abundance: F12: Sample, Control	Abundance: F19: Sample, Control	Abundance: F20: Sample, Control	Abundance: F21: Sample, Control	Abundance: F22: Sample, Control	Abundance: F23: Sample, Control	Abundance: F24: Sample, Control	Abundance: F25: Sample, Control	Quan Usage	Sequence in Protein	Positions in Protein
		High		P04114	Apolipoprotein B-100 OS=Homo sapiens OX=9606 GN=APOB PE=1 SV=2	12	123	0.788	80.13	103721	1.9781e+06	246.71	79.58	44	0	2143.77	465673	1.02644e+07	10343.7	37948	10013	283497	498889	429439	1.53445e+06	6.43162e+06	1.9781e+06	3.19169e+06	2.59103e+06	2.34479e+06	2.76122e+06	1.29889e+06	3.82357e+06	4.57694e+06	14899	495676	253336	1.64223e+06	Used	K.LDFSSQADLR.N	[2898-2907]
	High	P04114		Apolipoprotein B-100 OS=Homo sapiens OX=9606 GN=APOB PE=1 SV=2	[K].LATALSLSNK.[F]		1	1.89	1017.59	509.301	2	52.0233	52.21	Unambiguous	1	23.079	0.0358122	85	97809.8	4238.02		75.37	Not Found	Not Found	High	Not Found	Not Found	Not Found	Not Found	Not Found	Not Found	Peak Found	Peak Found	Peak Found	Peak Found	Peak Found	Peak Found	Peak Found	Peak Found	Not Found	Peak Found	Not Found	Not Found	Not Found	Peak Found			97809.8
		Protein FDR Confidence: Combined		Accession	Description	Coverage [%]	# PSMs	Abundance Ratio: (D1 COVID) / (Control)	Abundance Ratio Variability [%]: (D1 COVID) / (Control)	Abundances (Grouped): D1 COVID	Abundances (Grouped): Control	Abundances (Grouped) CV [%]: D1 COVID	Abundances (Grouped) CV [%]: Control	# Unique Peptides	# Razor Peptides	Abundance: F3: Sample, D1 COVID	Abundance: F13: Sample, D1 COVID	Abundance: F15: Sample, D1 COVID	Abundance: F26: Sample, D1 COVID	Abundance: F28: Sample, D1 COVID	Abundance: F30: Sample, D1 COVID	Abundance: F33: Sample, D1 COVID	Abundance: F36: Sample, D1 COVID	Abundance: F1: Sample, Control	Abundance: F2: Sample, Control	Abundance: F7: Sample, Control	Abundance: F8: Sample, Control	Abundance: F9: Sample, Control	Abundance: F10: Sample, Control	Abundance: F11: Sample, Control	Abundance: F12: Sample, Control	Abundance: F19: Sample, Control	Abundance: F20: Sample, Control	Abundance: F21: Sample, Control	Abundance: F22: Sample, Control	Abundance: F23: Sample, Control	Abundance: F24: Sample, Control	Abundance: F25: Sample, Control	Quan Usage	Sequence in Protein	Positions in Protein
		High		P04114	Apolipoprotein B-100 OS=Homo sapiens OX=9606 GN=APOB PE=1 SV=2	12	123	0.788	80.13	103721	1.9781e+06	246.71	79.58	44	0	2143.77	465673	1.02644e+07	10343.7	37948	10013	283497	498889	429439	1.53445e+06	6.43162e+06	1.9781e+06	3.19169e+06	2.59103e+06	2.34479e+06	2.76122e+06	1.29889e+06	3.82357e+06	4.57694e+06	14899	495676	253336	1.64223e+06	Used	K.LATALSLSNK.F	[3395-3404]
	High	P04114		Apolipoprotein B-100 OS=Homo sapiens OX=9606 GN=APOB PE=1 SV=2	[R].LAAYLMLMR.[S]		1	1.82	1081.59	541.299	2	105.229	105.32	Unambiguous	7	2.757	0.685121	33.21	121320	44006.4		35.23	Not Found	Not Found	High	Not Found	Not Found	Not Found	Not Found	Not Found	Not Found	Not Found	High	Peak Found	High	High	Peak Found	High	Peak Found	High	High	Not Found	Not Found	Not Found	Peak Found			121320
		Protein FDR Confidence: Combined		Accession	Description	Coverage [%]	# PSMs	Abundance Ratio: (D1 COVID) / (Control)	Abundance Ratio Variability [%]: (D1 COVID) / (Control)	Abundances (Grouped): D1 COVID	Abundances (Grouped): Control	Abundances (Grouped) CV [%]: D1 COVID	Abundances (Grouped) CV [%]: Control	# Unique Peptides	# Razor Peptides	Abundance: F3: Sample, D1 COVID	Abundance: F13: Sample, D1 COVID	Abundance: F15: Sample, D1 COVID	Abundance: F26: Sample, D1 COVID	Abundance: F28: Sample, D1 COVID	Abundance: F30: Sample, D1 COVID	Abundance: F33: Sample, D1 COVID	Abundance: F36: Sample, D1 COVID	Abundance: F1: Sample, Control	Abundance: F2: Sample, Control	Abundance: F7: Sample, Control	Abundance: F8: Sample, Control	Abundance: F9: Sample, Control	Abundance: F10: Sample, Control	Abundance: F11: Sample, Control	Abundance: F12: Sample, Control	Abundance: F19: Sample, Control	Abundance: F20: Sample, Control	Abundance: F21: Sample, Control	Abundance: F22: Sample, Control	Abundance: F23: Sample, Control	Abundance: F24: Sample, Control	Abundance: F25: Sample, Control	Quan Usage	Sequence in Protein	Positions in Protein
		High		P04114	Apolipoprotein B-100 OS=Homo sapiens OX=9606 GN=APOB PE=1 SV=2	12	123	0.788	80.13	103721	1.9781e+06	246.71	79.58	44	0	2143.77	465673	1.02644e+07	10343.7	37948	10013	283497	498889	429439	1.53445e+06	6.43162e+06	1.9781e+06	3.19169e+06	2.59103e+06	2.34479e+06	2.76122e+06	1.29889e+06	3.82357e+06	4.57694e+06	14899	495676	253336	1.64223e+06	Used	R.LAAYLMLMR.S	[559-567]
	High	P04114		Apolipoprotein B-100 OS=Homo sapiens OX=9606 GN=APOB PE=1 SV=2	[K].ITEVALMGHLSCDTKEER.[K]	1xCarbamidomethyl [C12]	1	1.53	2089.01	523.007	4	63.6037	63.69	Unambiguous	1	3.77	0.562939	67.66	38905.2	12762.7	42.1	64.24	Not Found	Not Found	High	Not Found	Not Found	Not Found	Peak Found	Not Found	Not Found	Not Found	Peak Found	Not Found	Not Found	Not Found	Peak Found	Peak Found	Not Found	Not Found	Not Found	Not Found	Not Found	Not Found	Not Found			52884.2
		Protein FDR Confidence: Combined		Accession	Description	Coverage [%]	# PSMs	Abundance Ratio: (D1 COVID) / (Control)	Abundance Ratio Variability [%]: (D1 COVID) / (Control)	Abundances (Grouped): D1 COVID	Abundances (Grouped): Control	Abundances (Grouped) CV [%]: D1 COVID	Abundances (Grouped) CV [%]: Control	# Unique Peptides	# Razor Peptides	Abundance: F3: Sample, D1 COVID	Abundance: F13: Sample, D1 COVID	Abundance: F15: Sample, D1 COVID	Abundance: F26: Sample, D1 COVID	Abundance: F28: Sample, D1 COVID	Abundance: F30: Sample, D1 COVID	Abundance: F33: Sample, D1 COVID	Abundance: F36: Sample, D1 COVID	Abundance: F1: Sample, Control	Abundance: F2: Sample, Control	Abundance: F7: Sample, Control	Abundance: F8: Sample, Control	Abundance: F9: Sample, Control	Abundance: F10: Sample, Control	Abundance: F11: Sample, Control	Abundance: F12: Sample, Control	Abundance: F19: Sample, Control	Abundance: F20: Sample, Control	Abundance: F21: Sample, Control	Abundance: F22: Sample, Control	Abundance: F23: Sample, Control	Abundance: F24: Sample, Control	Abundance: F25: Sample, Control	Quan Usage	Sequence in Protein	Positions in Protein
		High		P04114	Apolipoprotein B-100 OS=Homo sapiens OX=9606 GN=APOB PE=1 SV=2	12	123	0.788	80.13	103721	1.9781e+06	246.71	79.58	44	0	2143.77	465673	1.02644e+07	10343.7	37948	10013	283497	498889	429439	1.53445e+06	6.43162e+06	1.9781e+06	3.19169e+06	2.59103e+06	2.34479e+06	2.76122e+06	1.29889e+06	3.82357e+06	4.57694e+06	14899	495676	253336	1.64223e+06	Used	K.ITEVALMGHLSCDTKEER.K	[1101-1118]
	High	P04114		Apolipoprotein B-100 OS=Homo sapiens OX=9606 GN=APOB PE=1 SV=2	[R].INCKVELEVPQLCSFILK.[T]	2xCarbamidomethyl [C3; C13]	1	0.71	2190.17	730.727	3	134.565	134.75	Unambiguous	1	100	6.33654e-17		20672.9				Not Found	Not Found	Not Found	Not Found	High	Not Found	Not Found	Not Found	Not Found	Not Found	Not Found	Not Found	Not Found	Not Found	Not Found	Not Found	Not Found	Not Found	Not Found	Not Found	Not Found	Not Found	Not Found
		Protein FDR Confidence: Combined		Accession	Description	Coverage [%]	# PSMs	Abundance Ratio: (D1 COVID) / (Control)	Abundance Ratio Variability [%]: (D1 COVID) / (Control)	Abundances (Grouped): D1 COVID	Abundances (Grouped): Control	Abundances (Grouped) CV [%]: D1 COVID	Abundances (Grouped) CV [%]: Control	# Unique Peptides	# Razor Peptides	Abundance: F3: Sample, D1 COVID	Abundance: F13: Sample, D1 COVID	Abundance: F15: Sample, D1 COVID	Abundance: F26: Sample, D1 COVID	Abundance: F28: Sample, D1 COVID	Abundance: F30: Sample, D1 COVID	Abundance: F33: Sample, D1 COVID	Abundance: F36: Sample, D1 COVID	Abundance: F1: Sample, Control	Abundance: F2: Sample, Control	Abundance: F7: Sample, Control	Abundance: F8: Sample, Control	Abundance: F9: Sample, Control	Abundance: F10: Sample, Control	Abundance: F11: Sample, Control	Abundance: F12: Sample, Control	Abundance: F19: Sample, Control	Abundance: F20: Sample, Control	Abundance: F21: Sample, Control	Abundance: F22: Sample, Control	Abundance: F23: Sample, Control	Abundance: F24: Sample, Control	Abundance: F25: Sample, Control	Quan Usage	Sequence in Protein	Positions in Protein
		High		P04114	Apolipoprotein B-100 OS=Homo sapiens OX=9606 GN=APOB PE=1 SV=2	12	123	0.788	80.13	103721	1.9781e+06	246.71	79.58	44	0	2143.77	465673	1.02644e+07	10343.7	37948	10013	283497	498889	429439	1.53445e+06	6.43162e+06	1.9781e+06	3.19169e+06	2.59103e+06	2.34479e+06	2.76122e+06	1.29889e+06	3.82357e+06	4.57694e+06	14899	495676	253336	1.64223e+06	Used	R.INCKVELEVPQLCSFILK.T	[76-93]
	High	P04114		Apolipoprotein B-100 OS=Homo sapiens OX=9606 GN=APOB PE=1 SV=2	[K].LLSGGNTLHLVSTTK.[T]		1	1.25	1540.87	514.295	3	61.965	62.84	Unambiguous	4	0.279	0.893437	10.96	49469.4	194381	162.95	78.24	Not Found	Peak Found	Peak Found	Not Found	Not Found	Not Found	Peak Found	Peak Found	Not Found	Not Found	Peak Found	High	High	High	Peak Found	High	Peak Found	Peak Found	Peak Found	Not Found	Peak Found	Peak Found	Peak Found		56250.2	625456
		Protein FDR Confidence: Combined		Accession	Description	Coverage [%]	# PSMs	Abundance Ratio: (D1 COVID) / (Control)	Abundance Ratio Variability [%]: (D1 COVID) / (Control)	Abundances (Grouped): D1 COVID	Abundances (Grouped): Control	Abundances (Grouped) CV [%]: D1 COVID	Abundances (Grouped) CV [%]: Control	# Unique Peptides	# Razor Peptides	Abundance: F3: Sample, D1 COVID	Abundance: F13: Sample, D1 COVID	Abundance: F15: Sample, D1 COVID	Abundance: F26: Sample, D1 COVID	Abundance: F28: Sample, D1 COVID	Abundance: F30: Sample, D1 COVID	Abundance: F33: Sample, D1 COVID	Abundance: F36: Sample, D1 COVID	Abundance: F1: Sample, Control	Abundance: F2: Sample, Control	Abundance: F7: Sample, Control	Abundance: F8: Sample, Control	Abundance: F9: Sample, Control	Abundance: F10: Sample, Control	Abundance: F11: Sample, Control	Abundance: F12: Sample, Control	Abundance: F19: Sample, Control	Abundance: F20: Sample, Control	Abundance: F21: Sample, Control	Abundance: F22: Sample, Control	Abundance: F23: Sample, Control	Abundance: F24: Sample, Control	Abundance: F25: Sample, Control	Quan Usage	Sequence in Protein	Positions in Protein
		High		P04114	Apolipoprotein B-100 OS=Homo sapiens OX=9606 GN=APOB PE=1 SV=2	12	123	0.788	80.13	103721	1.9781e+06	246.71	79.58	44	0	2143.77	465673	1.02644e+07	10343.7	37948	10013	283497	498889	429439	1.53445e+06	6.43162e+06	1.9781e+06	3.19169e+06	2.59103e+06	2.34479e+06	2.76122e+06	1.29889e+06	3.82357e+06	4.57694e+06	14899	495676	253336	1.64223e+06	Used	K.LLSGGNTLHLVSTTK.T	[935-949]
	High	P04114		Apolipoprotein B-100 OS=Homo sapiens OX=9606 GN=APOB PE=1 SV=2	[K].IISDYHQQFR.[Y]		1	2.39	1306.65	436.223	3	41.2282	41.46	Unambiguous	3	24.846	0.0307664	91.07	410353	16516		89.3	Not Found	Not Found	High	Not Found	Not Found	Not Found	Not Found	Not Found	Not Found	Not Found	High	Peak Found	Peak Found	Not Found	Peak Found	Peak Found	Peak Found	Peak Found	High	Not Found	Peak Found	Not Found	Not Found			410353
		Protein FDR Confidence: Combined		Accession	Description	Coverage [%]	# PSMs	Abundance Ratio: (D1 COVID) / (Control)	Abundance Ratio Variability [%]: (D1 COVID) / (Control)	Abundances (Grouped): D1 COVID	Abundances (Grouped): Control	Abundances (Grouped) CV [%]: D1 COVID	Abundances (Grouped) CV [%]: Control	# Unique Peptides	# Razor Peptides	Abundance: F3: Sample, D1 COVID	Abundance: F13: Sample, D1 COVID	Abundance: F15: Sample, D1 COVID	Abundance: F26: Sample, D1 COVID	Abundance: F28: Sample, D1 COVID	Abundance: F30: Sample, D1 COVID	Abundance: F33: Sample, D1 COVID	Abundance: F36: Sample, D1 COVID	Abundance: F1: Sample, Control	Abundance: F2: Sample, Control	Abundance: F7: Sample, Control	Abundance: F8: Sample, Control	Abundance: F9: Sample, Control	Abundance: F10: Sample, Control	Abundance: F11: Sample, Control	Abundance: F12: Sample, Control	Abundance: F19: Sample, Control	Abundance: F20: Sample, Control	Abundance: F21: Sample, Control	Abundance: F22: Sample, Control	Abundance: F23: Sample, Control	Abundance: F24: Sample, Control	Abundance: F25: Sample, Control	Quan Usage	Sequence in Protein	Positions in Protein
		High		P04114	Apolipoprotein B-100 OS=Homo sapiens OX=9606 GN=APOB PE=1 SV=2	12	123	0.788	80.13	103721	1.9781e+06	246.71	79.58	44	0	2143.77	465673	1.02644e+07	10343.7	37948	10013	283497	498889	429439	1.53445e+06	6.43162e+06	1.9781e+06	3.19169e+06	2.59103e+06	2.34479e+06	2.76122e+06	1.29889e+06	3.82357e+06	4.57694e+06	14899	495676	253336	1.64223e+06	Used	K.IISDYHQQFR.Y	[4487-4496]
	High	P04114		Apolipoprotein B-100 OS=Homo sapiens OX=9606 GN=APOB PE=1 SV=2	[R].LLDHRVPQTDMTFR.[H]		1	1.17	1728.88	432.977	4	61.1711	61.14	Unambiguous	1	13.305	0.0986699	89.78	133295	10018.3		87.55	Not Found	Not Found	High	Not Found	Not Found	Not Found	Not Found	Not Found	Not Found	Not Found	Peak Found	Peak Found	Peak Found	Peak Found	Peak Found	Peak Found	Peak Found	Peak Found	Peak Found	Not Found	Not Found	Not Found	Peak Found			133295
		Protein FDR Confidence: Combined		Accession	Description	Coverage [%]	# PSMs	Abundance Ratio: (D1 COVID) / (Control)	Abundance Ratio Variability [%]: (D1 COVID) / (Control)	Abundances (Grouped): D1 COVID	Abundances (Grouped): Control	Abundances (Grouped) CV [%]: D1 COVID	Abundances (Grouped) CV [%]: Control	# Unique Peptides	# Razor Peptides	Abundance: F3: Sample, D1 COVID	Abundance: F13: Sample, D1 COVID	Abundance: F15: Sample, D1 COVID	Abundance: F26: Sample, D1 COVID	Abundance: F28: Sample, D1 COVID	Abundance: F30: Sample, D1 COVID	Abundance: F33: Sample, D1 COVID	Abundance: F36: Sample, D1 COVID	Abundance: F1: Sample, Control	Abundance: F2: Sample, Control	Abundance: F7: Sample, Control	Abundance: F8: Sample, Control	Abundance: F9: Sample, Control	Abundance: F10: Sample, Control	Abundance: F11: Sample, Control	Abundance: F12: Sample, Control	Abundance: F19: Sample, Control	Abundance: F20: Sample, Control	Abundance: F21: Sample, Control	Abundance: F22: Sample, Control	Abundance: F23: Sample, Control	Abundance: F24: Sample, Control	Abundance: F25: Sample, Control	Quan Usage	Sequence in Protein	Positions in Protein
		High		P04114	Apolipoprotein B-100 OS=Homo sapiens OX=9606 GN=APOB PE=1 SV=2	12	123	0.788	80.13	103721	1.9781e+06	246.71	79.58	44	0	2143.77	465673	1.02644e+07	10343.7	37948	10013	283497	498889	429439	1.53445e+06	6.43162e+06	1.9781e+06	3.19169e+06	2.59103e+06	2.34479e+06	2.76122e+06	1.29889e+06	3.82357e+06	4.57694e+06	14899	495676	253336	1.64223e+06	Used	R.LLDHRVPQTDMTFR.H	[1211-1224]
	High	P04114		Apolipoprotein B-100 OS=Homo sapiens OX=9606 GN=APOB PE=1 SV=2	[R].VPSYTLILPSLELPVLHVPR.[N]		1	1.55	2243.32	748.443	3	141.435	141.57	Unambiguous	2	0.21	0.861919	2.44	7739.84	36790.5		53.13	Not Found	Not Found	Peak Found	Not Found	Not Found	Not Found	Not Found	Not Found	Not Found	Peak Found	Peak Found	Peak Found	Not Found	Peak Found	Not Found	Peak Found	Peak Found	Peak Found	High	Not Found	Not Found	Not Found	High			7739.84
		Protein FDR Confidence: Combined		Accession	Description	Coverage [%]	# PSMs	Abundance Ratio: (D1 COVID) / (Control)	Abundance Ratio Variability [%]: (D1 COVID) / (Control)	Abundances (Grouped): D1 COVID	Abundances (Grouped): Control	Abundances (Grouped) CV [%]: D1 COVID	Abundances (Grouped) CV [%]: Control	# Unique Peptides	# Razor Peptides	Abundance: F3: Sample, D1 COVID	Abundance: F13: Sample, D1 COVID	Abundance: F15: Sample, D1 COVID	Abundance: F26: Sample, D1 COVID	Abundance: F28: Sample, D1 COVID	Abundance: F30: Sample, D1 COVID	Abundance: F33: Sample, D1 COVID	Abundance: F36: Sample, D1 COVID	Abundance: F1: Sample, Control	Abundance: F2: Sample, Control	Abundance: F7: Sample, Control	Abundance: F8: Sample, Control	Abundance: F9: Sample, Control	Abundance: F10: Sample, Control	Abundance: F11: Sample, Control	Abundance: F12: Sample, Control	Abundance: F19: Sample, Control	Abundance: F20: Sample, Control	Abundance: F21: Sample, Control	Abundance: F22: Sample, Control	Abundance: F23: Sample, Control	Abundance: F24: Sample, Control	Abundance: F25: Sample, Control	Quan Usage	Sequence in Protein	Positions in Protein
		High		P04114	Apolipoprotein B-100 OS=Homo sapiens OX=9606 GN=APOB PE=1 SV=2	12	123	0.788	80.13	103721	1.9781e+06	246.71	79.58	44	0	2143.77	465673	1.02644e+07	10343.7	37948	10013	283497	498889	429439	1.53445e+06	6.43162e+06	1.9781e+06	3.19169e+06	2.59103e+06	2.34479e+06	2.76122e+06	1.29889e+06	3.82357e+06	4.57694e+06	14899	495676	253336	1.64223e+06	Used	R.VPSYTLILPSLELPVLHVPR.N	[3292-3311]
	High	P04114		Apolipoprotein B-100 OS=Homo sapiens OX=9606 GN=APOB PE=1 SV=2	[R].VIGNMGQTMEQLTPELK.[S]		1	1.84	1888.95	630.321	3	107.622	107.66	Unambiguous	1	1.009	0.881389	127.83	23253.4	23674.9	124.1	58.68	Not Found	Peak Found	Peak Found	Not Found	Not Found	Not Found	Not Found	Not Found	Not Found	Peak Found	High	Peak Found	Peak Found	Peak Found	Peak Found	Peak Found	Peak Found	Peak Found	Peak Found	Not Found	Not Found	Not Found	Peak Found		5939.98	91030.8
		Protein FDR Confidence: Combined		Accession	Description	Coverage [%]	# PSMs	Abundance Ratio: (D1 COVID) / (Control)	Abundance Ratio Variability [%]: (D1 COVID) / (Control)	Abundances (Grouped): D1 COVID	Abundances (Grouped): Control	Abundances (Grouped) CV [%]: D1 COVID	Abundances (Grouped) CV [%]: Control	# Unique Peptides	# Razor Peptides	Abundance: F3: Sample, D1 COVID	Abundance: F13: Sample, D1 COVID	Abundance: F15: Sample, D1 COVID	Abundance: F26: Sample, D1 COVID	Abundance: F28: Sample, D1 COVID	Abundance: F30: Sample, D1 COVID	Abundance: F33: Sample, D1 COVID	Abundance: F36: Sample, D1 COVID	Abundance: F1: Sample, Control	Abundance: F2: Sample, Control	Abundance: F7: Sample, Control	Abundance: F8: Sample, Control	Abundance: F9: Sample, Control	Abundance: F10: Sample, Control	Abundance: F11: Sample, Control	Abundance: F12: Sample, Control	Abundance: F19: Sample, Control	Abundance: F20: Sample, Control	Abundance: F21: Sample, Control	Abundance: F22: Sample, Control	Abundance: F23: Sample, Control	Abundance: F24: Sample, Control	Abundance: F25: Sample, Control	Quan Usage	Sequence in Protein	Positions in Protein
		High		P04114	Apolipoprotein B-100 OS=Homo sapiens OX=9606 GN=APOB PE=1 SV=2	12	123	0.788	80.13	103721	1.9781e+06	246.71	79.58	44	0	2143.77	465673	1.02644e+07	10343.7	37948	10013	283497	498889	429439	1.53445e+06	6.43162e+06	1.9781e+06	3.19169e+06	2.59103e+06	2.34479e+06	2.76122e+06	1.29889e+06	3.82357e+06	4.57694e+06	14899	495676	253336	1.64223e+06	Used	R.VIGNMGQTMEQLTPELK.S	[491-507]
	High	P04114		Apolipoprotein B-100 OS=Homo sapiens OX=9606 GN=APOB PE=1 SV=2	[K].VSALLTPAEQTGTWK.[L]		1	1.13	1601.85	801.431	2	83.2719	83.17	Unambiguous	1	2.634	0.697502	147.96	31688.2	16441.4	129.93	54.92	Not Found	Peak Found	Peak Found	Not Found	Not Found	Not Found	Not Found	Not Found	Not Found	Peak Found	High	Not Found	Not Found	Peak Found	Peak Found	Peak Found	Peak Found	Peak Found	Peak Found	Not Found	Not Found	Not Found	Not Found		6521.89	153965
		Protein FDR Confidence: Combined		Accession	Description	Coverage [%]	# PSMs	Abundance Ratio: (D1 COVID) / (Control)	Abundance Ratio Variability [%]: (D1 COVID) / (Control)	Abundances (Grouped): D1 COVID	Abundances (Grouped): Control	Abundances (Grouped) CV [%]: D1 COVID	Abundances (Grouped) CV [%]: Control	# Unique Peptides	# Razor Peptides	Abundance: F3: Sample, D1 COVID	Abundance: F13: Sample, D1 COVID	Abundance: F15: Sample, D1 COVID	Abundance: F26: Sample, D1 COVID	Abundance: F28: Sample, D1 COVID	Abundance: F30: Sample, D1 COVID	Abundance: F33: Sample, D1 COVID	Abundance: F36: Sample, D1 COVID	Abundance: F1: Sample, Control	Abundance: F2: Sample, Control	Abundance: F7: Sample, Control	Abundance: F8: Sample, Control	Abundance: F9: Sample, Control	Abundance: F10: Sample, Control	Abundance: F11: Sample, Control	Abundance: F12: Sample, Control	Abundance: F19: Sample, Control	Abundance: F20: Sample, Control	Abundance: F21: Sample, Control	Abundance: F22: Sample, Control	Abundance: F23: Sample, Control	Abundance: F24: Sample, Control	Abundance: F25: Sample, Control	Quan Usage	Sequence in Protein	Positions in Protein
		High		P04114	Apolipoprotein B-100 OS=Homo sapiens OX=9606 GN=APOB PE=1 SV=2	12	123	0.788	80.13	103721	1.9781e+06	246.71	79.58	44	0	2143.77	465673	1.02644e+07	10343.7	37948	10013	283497	498889	429439	1.53445e+06	6.43162e+06	1.9781e+06	3.19169e+06	2.59103e+06	2.34479e+06	2.76122e+06	1.29889e+06	3.82357e+06	4.57694e+06	14899	495676	253336	1.64223e+06	Used	K.VSALLTPAEQTGTWK.L	[1968-1982]
	High	P04114		Apolipoprotein B-100 OS=Homo sapiens OX=9606 GN=APOB PE=1 SV=2	[K].YNALDLTNNGK.[L]		1	1.8	1222.61	611.805	2	56.4897	56.71	Unambiguous	1	15.451	0.076784	38.77	119492	7733.68		59.24	Not Found	Not Found	High	Not Found	Not Found	Not Found	Not Found	Not Found	Not Found	Peak Found	Peak Found	Peak Found	Peak Found	Peak Found	Peak Found	Peak Found	Peak Found	Peak Found	Peak Found	Not Found	Not Found	Not Found	Peak Found			119492
		Protein FDR Confidence: Combined		Accession	Description	Coverage [%]	# PSMs	Abundance Ratio: (D1 COVID) / (Control)	Abundance Ratio Variability [%]: (D1 COVID) / (Control)	Abundances (Grouped): D1 COVID	Abundances (Grouped): Control	Abundances (Grouped) CV [%]: D1 COVID	Abundances (Grouped) CV [%]: Control	# Unique Peptides	# Razor Peptides	Abundance: F3: Sample, D1 COVID	Abundance: F13: Sample, D1 COVID	Abundance: F15: Sample, D1 COVID	Abundance: F26: Sample, D1 COVID	Abundance: F28: Sample, D1 COVID	Abundance: F30: Sample, D1 COVID	Abundance: F33: Sample, D1 COVID	Abundance: F36: Sample, D1 COVID	Abundance: F1: Sample, Control	Abundance: F2: Sample, Control	Abundance: F7: Sample, Control	Abundance: F8: Sample, Control	Abundance: F9: Sample, Control	Abundance: F10: Sample, Control	Abundance: F11: Sample, Control	Abundance: F12: Sample, Control	Abundance: F19: Sample, Control	Abundance: F20: Sample, Control	Abundance: F21: Sample, Control	Abundance: F22: Sample, Control	Abundance: F23: Sample, Control	Abundance: F24: Sample, Control	Abundance: F25: Sample, Control	Quan Usage	Sequence in Protein	Positions in Protein
		High		P04114	Apolipoprotein B-100 OS=Homo sapiens OX=9606 GN=APOB PE=1 SV=2	12	123	0.788	80.13	103721	1.9781e+06	246.71	79.58	44	0	2143.77	465673	1.02644e+07	10343.7	37948	10013	283497	498889	429439	1.53445e+06	6.43162e+06	1.9781e+06	3.19169e+06	2.59103e+06	2.34479e+06	2.76122e+06	1.29889e+06	3.82357e+06	4.57694e+06	14899	495676	253336	1.64223e+06	Used	K.YNALDLTNNGK.L	[1803-1813]
	High	P04114		Apolipoprotein B-100 OS=Homo sapiens OX=9606 GN=APOB PE=1 SV=2	[K].YGMVAQVTQTLKLEDTPK.[I]		1	1.77	2022.06	674.691	3	95.6191	96.7	Unambiguous	1	0.696	0.93385	36.02	61576.6	88452.6		62.66	Not Found	Not Found	Peak Found	Not Found	Not Found	Not Found	Not Found	Not Found	Not Found	Not Found	Peak Found	Not Found	Peak Found	Peak Found	Peak Found	Peak Found	Not Found	Peak Found	High	Not Found	Not Found	Not Found	Not Found			61576.6
		Protein FDR Confidence: Combined		Accession	Description	Coverage [%]	# PSMs	Abundance Ratio: (D1 COVID) / (Control)	Abundance Ratio Variability [%]: (D1 COVID) / (Control)	Abundances (Grouped): D1 COVID	Abundances (Grouped): Control	Abundances (Grouped) CV [%]: D1 COVID	Abundances (Grouped) CV [%]: Control	# Unique Peptides	# Razor Peptides	Abundance: F3: Sample, D1 COVID	Abundance: F13: Sample, D1 COVID	Abundance: F15: Sample, D1 COVID	Abundance: F26: Sample, D1 COVID	Abundance: F28: Sample, D1 COVID	Abundance: F30: Sample, D1 COVID	Abundance: F33: Sample, D1 COVID	Abundance: F36: Sample, D1 COVID	Abundance: F1: Sample, Control	Abundance: F2: Sample, Control	Abundance: F7: Sample, Control	Abundance: F8: Sample, Control	Abundance: F9: Sample, Control	Abundance: F10: Sample, Control	Abundance: F11: Sample, Control	Abundance: F12: Sample, Control	Abundance: F19: Sample, Control	Abundance: F20: Sample, Control	Abundance: F21: Sample, Control	Abundance: F22: Sample, Control	Abundance: F23: Sample, Control	Abundance: F24: Sample, Control	Abundance: F25: Sample, Control	Quan Usage	Sequence in Protein	Positions in Protein
		High		P04114	Apolipoprotein B-100 OS=Homo sapiens OX=9606 GN=APOB PE=1 SV=2	12	123	0.788	80.13	103721	1.9781e+06	246.71	79.58	44	0	2143.77	465673	1.02644e+07	10343.7	37948	10013	283497	498889	429439	1.53445e+06	6.43162e+06	1.9781e+06	3.19169e+06	2.59103e+06	2.34479e+06	2.76122e+06	1.29889e+06	3.82357e+06	4.57694e+06	14899	495676	253336	1.64223e+06	Used	K.YGMVAQVTQTLKLEDTPK.I	[276-293]
	High	P04114		Apolipoprotein B-100 OS=Homo sapiens OX=9606 GN=APOB PE=1 SV=2	[K].YGMVAQVTQTLK.[L]		1	1.45	1338.71	669.858	2	77.8475	77.71	Unambiguous	5	0.544	0.973388	27.85	25067.1	59121.9	132.71	76.72	Not Found	Peak Found	Peak Found	Not Found	Not Found	Not Found	High	Peak Found	Not Found	Not Found	High	Peak Found	High	High	High	Peak Found	Peak Found	Peak Found	Peak Found	Not Found	Peak Found	Peak Found	Peak Found		23319.7	204884
		Protein FDR Confidence: Combined		Accession	Description	Coverage [%]	# PSMs	Abundance Ratio: (D1 COVID) / (Control)	Abundance Ratio Variability [%]: (D1 COVID) / (Control)	Abundances (Grouped): D1 COVID	Abundances (Grouped): Control	Abundances (Grouped) CV [%]: D1 COVID	Abundances (Grouped) CV [%]: Control	# Unique Peptides	# Razor Peptides	Abundance: F3: Sample, D1 COVID	Abundance: F13: Sample, D1 COVID	Abundance: F15: Sample, D1 COVID	Abundance: F26: Sample, D1 COVID	Abundance: F28: Sample, D1 COVID	Abundance: F30: Sample, D1 COVID	Abundance: F33: Sample, D1 COVID	Abundance: F36: Sample, D1 COVID	Abundance: F1: Sample, Control	Abundance: F2: Sample, Control	Abundance: F7: Sample, Control	Abundance: F8: Sample, Control	Abundance: F9: Sample, Control	Abundance: F10: Sample, Control	Abundance: F11: Sample, Control	Abundance: F12: Sample, Control	Abundance: F19: Sample, Control	Abundance: F20: Sample, Control	Abundance: F21: Sample, Control	Abundance: F22: Sample, Control	Abundance: F23: Sample, Control	Abundance: F24: Sample, Control	Abundance: F25: Sample, Control	Quan Usage	Sequence in Protein	Positions in Protein
		High		P04114	Apolipoprotein B-100 OS=Homo sapiens OX=9606 GN=APOB PE=1 SV=2	12	123	0.788	80.13	103721	1.9781e+06	246.71	79.58	44	0	2143.77	465673	1.02644e+07	10343.7	37948	10013	283497	498889	429439	1.53445e+06	6.43162e+06	1.9781e+06	3.19169e+06	2.59103e+06	2.34479e+06	2.76122e+06	1.29889e+06	3.82357e+06	4.57694e+06	14899	495676	253336	1.64223e+06	Used	K.YGMVAQVTQTLK.L	[276-287]
	High	P04114		Apolipoprotein B-100 OS=Homo sapiens OX=9606 GN=APOB PE=1 SV=2	[R].VSTAFVYTK.[N]		1	1.88	1015.55	508.277	2	49.8674	50.35	Unambiguous	1	0.838	0.906448	59.54	4316.19	5713.72	157.71	60.12	Peak Found	Not Found	High	Not Found	Not Found	Not Found	Peak Found	Not Found	Not Found	Not Found	Not Found	Not Found	Not Found	Not Found	Not Found	Peak Found	Not Found	Not Found	Peak Found	Not Found	Not Found	Not Found	Not Found	2143.77		101643
		Protein FDR Confidence: Combined		Accession	Description	Coverage [%]	# PSMs	Abundance Ratio: (D1 COVID) / (Control)	Abundance Ratio Variability [%]: (D1 COVID) / (Control)	Abundances (Grouped): D1 COVID	Abundances (Grouped): Control	Abundances (Grouped) CV [%]: D1 COVID	Abundances (Grouped) CV [%]: Control	# Unique Peptides	# Razor Peptides	Abundance: F3: Sample, D1 COVID	Abundance: F13: Sample, D1 COVID	Abundance: F15: Sample, D1 COVID	Abundance: F26: Sample, D1 COVID	Abundance: F28: Sample, D1 COVID	Abundance: F30: Sample, D1 COVID	Abundance: F33: Sample, D1 COVID	Abundance: F36: Sample, D1 COVID	Abundance: F1: Sample, Control	Abundance: F2: Sample, Control	Abundance: F7: Sample, Control	Abundance: F8: Sample, Control	Abundance: F9: Sample, Control	Abundance: F10: Sample, Control	Abundance: F11: Sample, Control	Abundance: F12: Sample, Control	Abundance: F19: Sample, Control	Abundance: F20: Sample, Control	Abundance: F21: Sample, Control	Abundance: F22: Sample, Control	Abundance: F23: Sample, Control	Abundance: F24: Sample, Control	Abundance: F25: Sample, Control	Quan Usage	Sequence in Protein	Positions in Protein
		High		P04114	Apolipoprotein B-100 OS=Homo sapiens OX=9606 GN=APOB PE=1 SV=2	12	123	0.788	80.13	103721	1.9781e+06	246.71	79.58	44	0	2143.77	465673	1.02644e+07	10343.7	37948	10013	283497	498889	429439	1.53445e+06	6.43162e+06	1.9781e+06	3.19169e+06	2.59103e+06	2.34479e+06	2.76122e+06	1.29889e+06	3.82357e+06	4.57694e+06	14899	495676	253336	1.64223e+06	Used	R.VSTAFVYTK.N	[3704-3712]
	High	P04114		Apolipoprotein B-100 OS=Homo sapiens OX=9606 GN=APOB PE=1 SV=2	[R].TSSFALNLPTLPEVKFPEVDVLTK.[Y]		1	2.64	2645.44	882.486	3	141.339	141.56	Unambiguous	3	0.209	0.861919	3.84	12910	75504.3	107.1	60.81	Not Found	Not Found	Peak Found	Peak Found	Peak Found	Not Found	Not Found	Peak Found	Peak Found	High	Peak Found	Peak Found	Peak Found	High	Peak Found	Peak Found	High	Peak Found	Peak Found	Not Found	Not Found	Not Found	Peak Found			64547.2	10343.7
		Protein FDR Confidence: Combined		Accession	Description	Coverage [%]	# PSMs	Abundance Ratio: (D1 COVID) / (Control)	Abundance Ratio Variability [%]: (D1 COVID) / (Control)	Abundances (Grouped): D1 COVID	Abundances (Grouped): Control	Abundances (Grouped) CV [%]: D1 COVID	Abundances (Grouped) CV [%]: Control	# Unique Peptides	# Razor Peptides	Abundance: F3: Sample, D1 COVID	Abundance: F13: Sample, D1 COVID	Abundance: F15: Sample, D1 COVID	Abundance: F26: Sample, D1 COVID	Abundance: F28: Sample, D1 COVID	Abundance: F30: Sample, D1 COVID	Abundance: F33: Sample, D1 COVID	Abundance: F36: Sample, D1 COVID	Abundance: F1: Sample, Control	Abundance: F2: Sample, Control	Abundance: F7: Sample, Control	Abundance: F8: Sample, Control	Abundance: F9: Sample, Control	Abundance: F10: Sample, Control	Abundance: F11: Sample, Control	Abundance: F12: Sample, Control	Abundance: F19: Sample, Control	Abundance: F20: Sample, Control	Abundance: F21: Sample, Control	Abundance: F22: Sample, Control	Abundance: F23: Sample, Control	Abundance: F24: Sample, Control	Abundance: F25: Sample, Control	Quan Usage	Sequence in Protein	Positions in Protein
		High		P04114	Apolipoprotein B-100 OS=Homo sapiens OX=9606 GN=APOB PE=1 SV=2	12	123	0.788	80.13	103721	1.9781e+06	246.71	79.58	44	0	2143.77	465673	1.02644e+07	10343.7	37948	10013	283497	498889	429439	1.53445e+06	6.43162e+06	1.9781e+06	3.19169e+06	2.59103e+06	2.34479e+06	2.76122e+06	1.29889e+06	3.82357e+06	4.57694e+06	14899	495676	253336	1.64223e+06	Used	R.TSSFALNLPTLPEVKFPEVDVLTK.Y	[3776-3799]
	High	P04114		Apolipoprotein B-100 OS=Homo sapiens OX=9606 GN=APOB PE=1 SV=2	[K].SPAFTDLHLR.[Y]		1	2.6	1156.61	386.208	3	65.0035	64.94	Unambiguous	10	0.259	0.886987	4.9	44655.7	210015	154.81	54.43	Not Found	Peak Found	High	Not Found	Not Found	Not Found	Not Found	Peak Found	Not Found	Not Found	High	High	High	High	High	High	High	High	Peak Found	Not Found	Not Found	Not Found	High		34440.8	1.03795e+06
		Protein FDR Confidence: Combined		Accession	Description	Coverage [%]	# PSMs	Abundance Ratio: (D1 COVID) / (Control)	Abundance Ratio Variability [%]: (D1 COVID) / (Control)	Abundances (Grouped): D1 COVID	Abundances (Grouped): Control	Abundances (Grouped) CV [%]: D1 COVID	Abundances (Grouped) CV [%]: Control	# Unique Peptides	# Razor Peptides	Abundance: F3: Sample, D1 COVID	Abundance: F13: Sample, D1 COVID	Abundance: F15: Sample, D1 COVID	Abundance: F26: Sample, D1 COVID	Abundance: F28: Sample, D1 COVID	Abundance: F30: Sample, D1 COVID	Abundance: F33: Sample, D1 COVID	Abundance: F36: Sample, D1 COVID	Abundance: F1: Sample, Control	Abundance: F2: Sample, Control	Abundance: F7: Sample, Control	Abundance: F8: Sample, Control	Abundance: F9: Sample, Control	Abundance: F10: Sample, Control	Abundance: F11: Sample, Control	Abundance: F12: Sample, Control	Abundance: F19: Sample, Control	Abundance: F20: Sample, Control	Abundance: F21: Sample, Control	Abundance: F22: Sample, Control	Abundance: F23: Sample, Control	Abundance: F24: Sample, Control	Abundance: F25: Sample, Control	Quan Usage	Sequence in Protein	Positions in Protein
		High		P04114	Apolipoprotein B-100 OS=Homo sapiens OX=9606 GN=APOB PE=1 SV=2	12	123	0.788	80.13	103721	1.9781e+06	246.71	79.58	44	0	2143.77	465673	1.02644e+07	10343.7	37948	10013	283497	498889	429439	1.53445e+06	6.43162e+06	1.9781e+06	3.19169e+06	2.59103e+06	2.34479e+06	2.76122e+06	1.29889e+06	3.82357e+06	4.57694e+06	14899	495676	253336	1.64223e+06	Used	K.SPAFTDLHLR.Y	[3980-3989]
	High	P04114		Apolipoprotein B-100 OS=Homo sapiens OX=9606 GN=APOB PE=1 SV=2	[R].SEYQADYESLR.[F]		1	1.72	1360.6	680.804	2	55.2383	55.47	Unambiguous	1	18.31	0.0568273	49.8	127625	6970.2		60.65	Not Found	Not Found	High	Not Found	Not Found	Not Found	Not Found	Not Found	Not Found	Peak Found	Peak Found	Peak Found	Peak Found	Peak Found	Peak Found	Peak Found	Peak Found	Peak Found	Peak Found	Not Found	Not Found	Not Found	Peak Found			127625
		Protein FDR Confidence: Combined		Accession	Description	Coverage [%]	# PSMs	Abundance Ratio: (D1 COVID) / (Control)	Abundance Ratio Variability [%]: (D1 COVID) / (Control)	Abundances (Grouped): D1 COVID	Abundances (Grouped): Control	Abundances (Grouped) CV [%]: D1 COVID	Abundances (Grouped) CV [%]: Control	# Unique Peptides	# Razor Peptides	Abundance: F3: Sample, D1 COVID	Abundance: F13: Sample, D1 COVID	Abundance: F15: Sample, D1 COVID	Abundance: F26: Sample, D1 COVID	Abundance: F28: Sample, D1 COVID	Abundance: F30: Sample, D1 COVID	Abundance: F33: Sample, D1 COVID	Abundance: F36: Sample, D1 COVID	Abundance: F1: Sample, Control	Abundance: F2: Sample, Control	Abundance: F7: Sample, Control	Abundance: F8: Sample, Control	Abundance: F9: Sample, Control	Abundance: F10: Sample, Control	Abundance: F11: Sample, Control	Abundance: F12: Sample, Control	Abundance: F19: Sample, Control	Abundance: F20: Sample, Control	Abundance: F21: Sample, Control	Abundance: F22: Sample, Control	Abundance: F23: Sample, Control	Abundance: F24: Sample, Control	Abundance: F25: Sample, Control	Quan Usage	Sequence in Protein	Positions in Protein
		High		P04114	Apolipoprotein B-100 OS=Homo sapiens OX=9606 GN=APOB PE=1 SV=2	12	123	0.788	80.13	103721	1.9781e+06	246.71	79.58	44	0	2143.77	465673	1.02644e+07	10343.7	37948	10013	283497	498889	429439	1.53445e+06	6.43162e+06	1.9781e+06	3.19169e+06	2.59103e+06	2.34479e+06	2.76122e+06	1.29889e+06	3.82357e+06	4.57694e+06	14899	495676	253336	1.64223e+06	Used	R.SEYQADYESLR.F	[1600-1610]
	High	P04114		Apolipoprotein B-100 OS=Homo sapiens OX=9606 GN=APOB PE=1 SV=2	[R].TGISPLALIK.[G]		1	1.4	1012.64	506.823	2	98.2574	98.12	Unambiguous	3	0.772	0.914988	73.75	75437.1	257718	138.73	83.36	Not Found	Peak Found	Peak Found	Not Found	Not Found	Not Found	Not Found	Peak Found	Peak Found	Peak Found	High	Peak Found	High	Peak Found	Peak Found	Peak Found	Peak Found	Peak Found	Peak Found	Peak Found	High	Peak Found	Peak Found		75437.1	877717
		Protein FDR Confidence: Combined		Accession	Description	Coverage [%]	# PSMs	Abundance Ratio: (D1 COVID) / (Control)	Abundance Ratio Variability [%]: (D1 COVID) / (Control)	Abundances (Grouped): D1 COVID	Abundances (Grouped): Control	Abundances (Grouped) CV [%]: D1 COVID	Abundances (Grouped) CV [%]: Control	# Unique Peptides	# Razor Peptides	Abundance: F3: Sample, D1 COVID	Abundance: F13: Sample, D1 COVID	Abundance: F15: Sample, D1 COVID	Abundance: F26: Sample, D1 COVID	Abundance: F28: Sample, D1 COVID	Abundance: F30: Sample, D1 COVID	Abundance: F33: Sample, D1 COVID	Abundance: F36: Sample, D1 COVID	Abundance: F1: Sample, Control	Abundance: F2: Sample, Control	Abundance: F7: Sample, Control	Abundance: F8: Sample, Control	Abundance: F9: Sample, Control	Abundance: F10: Sample, Control	Abundance: F11: Sample, Control	Abundance: F12: Sample, Control	Abundance: F19: Sample, Control	Abundance: F20: Sample, Control	Abundance: F21: Sample, Control	Abundance: F22: Sample, Control	Abundance: F23: Sample, Control	Abundance: F24: Sample, Control	Abundance: F25: Sample, Control	Quan Usage	Sequence in Protein	Positions in Protein
		High		P04114	Apolipoprotein B-100 OS=Homo sapiens OX=9606 GN=APOB PE=1 SV=2	12	123	0.788	80.13	103721	1.9781e+06	246.71	79.58	44	0	2143.77	465673	1.02644e+07	10343.7	37948	10013	283497	498889	429439	1.53445e+06	6.43162e+06	1.9781e+06	3.19169e+06	2.59103e+06	2.34479e+06	2.76122e+06	1.29889e+06	3.82357e+06	4.57694e+06	14899	495676	253336	1.64223e+06	Used	R.TGISPLALIK.G	[220-229]
	High	P04114		Apolipoprotein B-100 OS=Homo sapiens OX=9606 GN=APOB PE=1 SV=2	[K].TEVIPPLIENR.[Q]		1	1.81	1280.72	640.863	2	84.8617	84.85	Unambiguous	4	0.387	0.941952	14.04	37999.5	144296	130.6	55.74	Not Found	Peak Found	High	Not Found	Not Found	Not Found	Not Found	Peak Found	Not Found	Not Found	Peak Found	Peak Found	Peak Found	High	Peak Found	Peak Found	Peak Found	High	Peak Found	Not Found	Peak Found	Not Found	High		37975.1	387364
		Protein FDR Confidence: Combined		Accession	Description	Coverage [%]	# PSMs	Abundance Ratio: (D1 COVID) / (Control)	Abundance Ratio Variability [%]: (D1 COVID) / (Control)	Abundances (Grouped): D1 COVID	Abundances (Grouped): Control	Abundances (Grouped) CV [%]: D1 COVID	Abundances (Grouped) CV [%]: Control	# Unique Peptides	# Razor Peptides	Abundance: F3: Sample, D1 COVID	Abundance: F13: Sample, D1 COVID	Abundance: F15: Sample, D1 COVID	Abundance: F26: Sample, D1 COVID	Abundance: F28: Sample, D1 COVID	Abundance: F30: Sample, D1 COVID	Abundance: F33: Sample, D1 COVID	Abundance: F36: Sample, D1 COVID	Abundance: F1: Sample, Control	Abundance: F2: Sample, Control	Abundance: F7: Sample, Control	Abundance: F8: Sample, Control	Abundance: F9: Sample, Control	Abundance: F10: Sample, Control	Abundance: F11: Sample, Control	Abundance: F12: Sample, Control	Abundance: F19: Sample, Control	Abundance: F20: Sample, Control	Abundance: F21: Sample, Control	Abundance: F22: Sample, Control	Abundance: F23: Sample, Control	Abundance: F24: Sample, Control	Abundance: F25: Sample, Control	Quan Usage	Sequence in Protein	Positions in Protein
		High		P04114	Apolipoprotein B-100 OS=Homo sapiens OX=9606 GN=APOB PE=1 SV=2	12	123	0.788	80.13	103721	1.9781e+06	246.71	79.58	44	0	2143.77	465673	1.02644e+07	10343.7	37948	10013	283497	498889	429439	1.53445e+06	6.43162e+06	1.9781e+06	3.19169e+06	2.59103e+06	2.34479e+06	2.76122e+06	1.29889e+06	3.82357e+06	4.57694e+06	14899	495676	253336	1.64223e+06	Used	K.TEVIPPLIENR.Q	[950-960]
	High	P04114		Apolipoprotein B-100 OS=Homo sapiens OX=9606 GN=APOB PE=1 SV=2	[K].SVSDGIAALDLNAVANK.[I]		1	0.96	1657.88	829.445	2	103.306	103.58	Unambiguous	2	0.351	0.933502	14.44	9668.71	42625.7	157.23	66.9	Not Found	Peak Found	Peak Found	Not Found	Not Found	Not Found	Not Found	Peak Found	Peak Found	Peak Found	Peak Found	High	Peak Found	High	Peak Found	Peak Found	Peak Found	Peak Found	Peak Found	Not Found	Peak Found	Peak Found	Peak Found		7047.56	254987
		Protein FDR Confidence: Combined		Accession	Description	Coverage [%]	# PSMs	Abundance Ratio: (D1 COVID) / (Control)	Abundance Ratio Variability [%]: (D1 COVID) / (Control)	Abundances (Grouped): D1 COVID	Abundances (Grouped): Control	Abundances (Grouped) CV [%]: D1 COVID	Abundances (Grouped) CV [%]: Control	# Unique Peptides	# Razor Peptides	Abundance: F3: Sample, D1 COVID	Abundance: F13: Sample, D1 COVID	Abundance: F15: Sample, D1 COVID	Abundance: F26: Sample, D1 COVID	Abundance: F28: Sample, D1 COVID	Abundance: F30: Sample, D1 COVID	Abundance: F33: Sample, D1 COVID	Abundance: F36: Sample, D1 COVID	Abundance: F1: Sample, Control	Abundance: F2: Sample, Control	Abundance: F7: Sample, Control	Abundance: F8: Sample, Control	Abundance: F9: Sample, Control	Abundance: F10: Sample, Control	Abundance: F11: Sample, Control	Abundance: F12: Sample, Control	Abundance: F19: Sample, Control	Abundance: F20: Sample, Control	Abundance: F21: Sample, Control	Abundance: F22: Sample, Control	Abundance: F23: Sample, Control	Abundance: F24: Sample, Control	Abundance: F25: Sample, Control	Quan Usage	Sequence in Protein	Positions in Protein
		High		P04114	Apolipoprotein B-100 OS=Homo sapiens OX=9606 GN=APOB PE=1 SV=2	12	123	0.788	80.13	103721	1.9781e+06	246.71	79.58	44	0	2143.77	465673	1.02644e+07	10343.7	37948	10013	283497	498889	429439	1.53445e+06	6.43162e+06	1.9781e+06	3.19169e+06	2.59103e+06	2.34479e+06	2.76122e+06	1.29889e+06	3.82357e+06	4.57694e+06	14899	495676	253336	1.64223e+06	Used	K.SVSDGIAALDLNAVANK.I	[3830-3846]
	High	P04114		Apolipoprotein B-100 OS=Homo sapiens OX=9606 GN=APOB PE=1 SV=2	[K].EQHLFLPFSYK.[N]		1	1.92	1408.73	470.247	3	97.0108	96.25	Unambiguous	1	0.2	0.861182	3.95	18562.9	110109	115.71	59.71	Not Found	Peak Found	Peak Found	Not Found	Not Found	Not Found	Not Found	Peak Found	Not Found	Peak Found	Peak Found	Not Found	High	Not Found	Peak Found	Peak Found	Not Found	Peak Found	Peak Found	Not Found	Not Found	Not Found	Peak Found		15908.5	121227
		Protein FDR Confidence: Combined		Accession	Description	Coverage [%]	# PSMs	Abundance Ratio: (D1 COVID) / (Control)	Abundance Ratio Variability [%]: (D1 COVID) / (Control)	Abundances (Grouped): D1 COVID	Abundances (Grouped): Control	Abundances (Grouped) CV [%]: D1 COVID	Abundances (Grouped) CV [%]: Control	# Unique Peptides	# Razor Peptides	Abundance: F3: Sample, D1 COVID	Abundance: F13: Sample, D1 COVID	Abundance: F15: Sample, D1 COVID	Abundance: F26: Sample, D1 COVID	Abundance: F28: Sample, D1 COVID	Abundance: F30: Sample, D1 COVID	Abundance: F33: Sample, D1 COVID	Abundance: F36: Sample, D1 COVID	Abundance: F1: Sample, Control	Abundance: F2: Sample, Control	Abundance: F7: Sample, Control	Abundance: F8: Sample, Control	Abundance: F9: Sample, Control	Abundance: F10: Sample, Control	Abundance: F11: Sample, Control	Abundance: F12: Sample, Control	Abundance: F19: Sample, Control	Abundance: F20: Sample, Control	Abundance: F21: Sample, Control	Abundance: F22: Sample, Control	Abundance: F23: Sample, Control	Abundance: F24: Sample, Control	Abundance: F25: Sample, Control	Quan Usage	Sequence in Protein	Positions in Protein
		High		P04114	Apolipoprotein B-100 OS=Homo sapiens OX=9606 GN=APOB PE=1 SV=2	12	123	0.788	80.13	103721	1.9781e+06	246.71	79.58	44	0	2143.77	465673	1.02644e+07	10343.7	37948	10013	283497	498889	429439	1.53445e+06	6.43162e+06	1.9781e+06	3.19169e+06	2.59103e+06	2.34479e+06	2.76122e+06	1.29889e+06	3.82357e+06	4.57694e+06	14899	495676	253336	1.64223e+06	Used	K.EQHLFLPFSYK.N	[263-273]
	High	P04114		Apolipoprotein B-100 OS=Homo sapiens OX=9606 GN=APOB PE=1 SV=2	[K].GFEPTLEALFGK.[Q]		1	1.69	1308.68	654.844	2	129.967	130.39	Unambiguous	3	0.395	0.941952	16.42	19586	77598.3	131.53	64	Not Found	Peak Found	Peak Found	Not Found	Not Found	Not Found	Not Found	Peak Found	Not Found	Peak Found	Peak Found	High	Peak Found	High	Peak Found	Peak Found	Peak Found	High	Peak Found	Not Found	Peak Found	Peak Found	Peak Found		13412.8	172327
		Protein FDR Confidence: Combined		Accession	Description	Coverage [%]	# PSMs	Abundance Ratio: (D1 COVID) / (Control)	Abundance Ratio Variability [%]: (D1 COVID) / (Control)	Abundances (Grouped): D1 COVID	Abundances (Grouped): Control	Abundances (Grouped) CV [%]: D1 COVID	Abundances (Grouped) CV [%]: Control	# Unique Peptides	# Razor Peptides	Abundance: F3: Sample, D1 COVID	Abundance: F13: Sample, D1 COVID	Abundance: F15: Sample, D1 COVID	Abundance: F26: Sample, D1 COVID	Abundance: F28: Sample, D1 COVID	Abundance: F30: Sample, D1 COVID	Abundance: F33: Sample, D1 COVID	Abundance: F36: Sample, D1 COVID	Abundance: F1: Sample, Control	Abundance: F2: Sample, Control	Abundance: F7: Sample, Control	Abundance: F8: Sample, Control	Abundance: F9: Sample, Control	Abundance: F10: Sample, Control	Abundance: F11: Sample, Control	Abundance: F12: Sample, Control	Abundance: F19: Sample, Control	Abundance: F20: Sample, Control	Abundance: F21: Sample, Control	Abundance: F22: Sample, Control	Abundance: F23: Sample, Control	Abundance: F24: Sample, Control	Abundance: F25: Sample, Control	Quan Usage	Sequence in Protein	Positions in Protein
		High		P04114	Apolipoprotein B-100 OS=Homo sapiens OX=9606 GN=APOB PE=1 SV=2	12	123	0.788	80.13	103721	1.9781e+06	246.71	79.58	44	0	2143.77	465673	1.02644e+07	10343.7	37948	10013	283497	498889	429439	1.53445e+06	6.43162e+06	1.9781e+06	3.19169e+06	2.59103e+06	2.34479e+06	2.76122e+06	1.29889e+06	3.82357e+06	4.57694e+06	14899	495676	253336	1.64223e+06	Used	K.GFEPTLEALFGK.Q	[696-707]
	High	P04114		Apolipoprotein B-100 OS=Homo sapiens OX=9606 GN=APOB PE=1 SV=2	[K].ATFQTPDFIVPLTDLR.[I]		1	2.04	1833.97	611.996	3	139.687	139.62	Unambiguous	3	34.7	0.0146666	88.66	401032	11557.2		119.37	Not Found	Not Found	High	Not Found	Not Found	Not Found	Not Found	Not Found	Not Found	High	Peak Found	Not Found	Peak Found	Not Found	Peak Found	Peak Found	Peak Found	Peak Found	Peak Found	Not Found	Not Found	Not Found	Not Found			401032
		Protein FDR Confidence: Combined		Accession	Description	Coverage [%]	# PSMs	Abundance Ratio: (D1 COVID) / (Control)	Abundance Ratio Variability [%]: (D1 COVID) / (Control)	Abundances (Grouped): D1 COVID	Abundances (Grouped): Control	Abundances (Grouped) CV [%]: D1 COVID	Abundances (Grouped) CV [%]: Control	# Unique Peptides	# Razor Peptides	Abundance: F3: Sample, D1 COVID	Abundance: F13: Sample, D1 COVID	Abundance: F15: Sample, D1 COVID	Abundance: F26: Sample, D1 COVID	Abundance: F28: Sample, D1 COVID	Abundance: F30: Sample, D1 COVID	Abundance: F33: Sample, D1 COVID	Abundance: F36: Sample, D1 COVID	Abundance: F1: Sample, Control	Abundance: F2: Sample, Control	Abundance: F7: Sample, Control	Abundance: F8: Sample, Control	Abundance: F9: Sample, Control	Abundance: F10: Sample, Control	Abundance: F11: Sample, Control	Abundance: F12: Sample, Control	Abundance: F19: Sample, Control	Abundance: F20: Sample, Control	Abundance: F21: Sample, Control	Abundance: F22: Sample, Control	Abundance: F23: Sample, Control	Abundance: F24: Sample, Control	Abundance: F25: Sample, Control	Quan Usage	Sequence in Protein	Positions in Protein
		High		P04114	Apolipoprotein B-100 OS=Homo sapiens OX=9606 GN=APOB PE=1 SV=2	12	123	0.788	80.13	103721	1.9781e+06	246.71	79.58	44	0	2143.77	465673	1.02644e+07	10343.7	37948	10013	283497	498889	429439	1.53445e+06	6.43162e+06	1.9781e+06	3.19169e+06	2.59103e+06	2.34479e+06	2.76122e+06	1.29889e+06	3.82357e+06	4.57694e+06	14899	495676	253336	1.64223e+06	Used	K.ATFQTPDFIVPLTDLR.I	[2610-2625]
	High	P04114		Apolipoprotein B-100 OS=Homo sapiens OX=9606 GN=APOB PE=1 SV=2	[K].GMTRPLSTLISSSQSCQYTLDAK.[R]	1xCarbamidomethyl [C16]	1	3.84	2544.24	848.752	3	94.0788	95.02	Unambiguous	4	1.756	0.802829	51.63	111484	63504.1		49.81	Not Found	Not Found	High	Not Found	Not Found	Not Found	Not Found	Not Found	Not Found	Not Found	Not Found	High	Peak Found	High	Peak Found	Not Found	Peak Found	Peak Found	High	Not Found	Not Found	Not Found	Peak Found			111484
		Protein FDR Confidence: Combined		Accession	Description	Coverage [%]	# PSMs	Abundance Ratio: (D1 COVID) / (Control)	Abundance Ratio Variability [%]: (D1 COVID) / (Control)	Abundances (Grouped): D1 COVID	Abundances (Grouped): Control	Abundances (Grouped) CV [%]: D1 COVID	Abundances (Grouped) CV [%]: Control	# Unique Peptides	# Razor Peptides	Abundance: F3: Sample, D1 COVID	Abundance: F13: Sample, D1 COVID	Abundance: F15: Sample, D1 COVID	Abundance: F26: Sample, D1 COVID	Abundance: F28: Sample, D1 COVID	Abundance: F30: Sample, D1 COVID	Abundance: F33: Sample, D1 COVID	Abundance: F36: Sample, D1 COVID	Abundance: F1: Sample, Control	Abundance: F2: Sample, Control	Abundance: F7: Sample, Control	Abundance: F8: Sample, Control	Abundance: F9: Sample, Control	Abundance: F10: Sample, Control	Abundance: F11: Sample, Control	Abundance: F12: Sample, Control	Abundance: F19: Sample, Control	Abundance: F20: Sample, Control	Abundance: F21: Sample, Control	Abundance: F22: Sample, Control	Abundance: F23: Sample, Control	Abundance: F24: Sample, Control	Abundance: F25: Sample, Control	Quan Usage	Sequence in Protein	Positions in Protein
		High		P04114	Apolipoprotein B-100 OS=Homo sapiens OX=9606 GN=APOB PE=1 SV=2	12	123	0.788	80.13	103721	1.9781e+06	246.71	79.58	44	0	2143.77	465673	1.02644e+07	10343.7	37948	10013	283497	498889	429439	1.53445e+06	6.43162e+06	1.9781e+06	3.19169e+06	2.59103e+06	2.34479e+06	2.76122e+06	1.29889e+06	3.82357e+06	4.57694e+06	14899	495676	253336	1.64223e+06	Used	K.GMTRPLSTLISSSQSCQYTLDAK.R	[230-252]
	High	P04114		Apolipoprotein B-100 OS=Homo sapiens OX=9606 GN=APOB PE=1 SV=2	[R].KYTYNYEAESSSGVPGTADSR.[S]		1	2.7	2282.02	761.345	3	52.2462	52.8	Unambiguous	4	1.964	0.764812	87.37	127561	65593.3	71.16	69.2	Not Found	Not Found	Peak Found	Not Found	Not Found	Not Found	High	Not Found	Peak Found	High	Peak Found	Peak Found	Peak Found	High	Peak Found	Peak Found	Peak Found	High	Peak Found	Not Found	Peak Found	Peak Found	Peak Found			221872
		Protein FDR Confidence: Combined		Accession	Description	Coverage [%]	# PSMs	Abundance Ratio: (D1 COVID) / (Control)	Abundance Ratio Variability [%]: (D1 COVID) / (Control)	Abundances (Grouped): D1 COVID	Abundances (Grouped): Control	Abundances (Grouped) CV [%]: D1 COVID	Abundances (Grouped) CV [%]: Control	# Unique Peptides	# Razor Peptides	Abundance: F3: Sample, D1 COVID	Abundance: F13: Sample, D1 COVID	Abundance: F15: Sample, D1 COVID	Abundance: F26: Sample, D1 COVID	Abundance: F28: Sample, D1 COVID	Abundance: F30: Sample, D1 COVID	Abundance: F33: Sample, D1 COVID	Abundance: F36: Sample, D1 COVID	Abundance: F1: Sample, Control	Abundance: F2: Sample, Control	Abundance: F7: Sample, Control	Abundance: F8: Sample, Control	Abundance: F9: Sample, Control	Abundance: F10: Sample, Control	Abundance: F11: Sample, Control	Abundance: F12: Sample, Control	Abundance: F19: Sample, Control	Abundance: F20: Sample, Control	Abundance: F21: Sample, Control	Abundance: F22: Sample, Control	Abundance: F23: Sample, Control	Abundance: F24: Sample, Control	Abundance: F25: Sample, Control	Quan Usage	Sequence in Protein	Positions in Protein
		High		P04114	Apolipoprotein B-100 OS=Homo sapiens OX=9606 GN=APOB PE=1 SV=2	12	123	0.788	80.13	103721	1.9781e+06	246.71	79.58	44	0	2143.77	465673	1.02644e+07	10343.7	37948	10013	283497	498889	429439	1.53445e+06	6.43162e+06	1.9781e+06	3.19169e+06	2.59103e+06	2.34479e+06	2.76122e+06	1.29889e+06	3.82357e+06	4.57694e+06	14899	495676	253336	1.64223e+06	Used	R.KYTYNYEAESSSGVPGTADSR.S	[51-71]
	High	P04114		Apolipoprotein B-100 OS=Homo sapiens OX=9606 GN=APOB PE=1 SV=2	[K].EVYGFNPEGK.[A]		1	1.68	1139.54	570.272	2	56.3737	56.44	Unambiguous	4	0.498	0.992168	21.03	33590.3	94989.3	125.76	67.36	Not Found	Peak Found	Peak Found	Not Found	Not Found	Not Found	Not Found	Peak Found	Peak Found	High	Peak Found	Peak Found	High	Peak Found	High	Peak Found	Peak Found	High	Peak Found	Not Found	Peak Found	Peak Found	Peak Found		32924.3	297705
		Protein FDR Confidence: Combined		Accession	Description	Coverage [%]	# PSMs	Abundance Ratio: (D1 COVID) / (Control)	Abundance Ratio Variability [%]: (D1 COVID) / (Control)	Abundances (Grouped): D1 COVID	Abundances (Grouped): Control	Abundances (Grouped) CV [%]: D1 COVID	Abundances (Grouped) CV [%]: Control	# Unique Peptides	# Razor Peptides	Abundance: F3: Sample, D1 COVID	Abundance: F13: Sample, D1 COVID	Abundance: F15: Sample, D1 COVID	Abundance: F26: Sample, D1 COVID	Abundance: F28: Sample, D1 COVID	Abundance: F30: Sample, D1 COVID	Abundance: F33: Sample, D1 COVID	Abundance: F36: Sample, D1 COVID	Abundance: F1: Sample, Control	Abundance: F2: Sample, Control	Abundance: F7: Sample, Control	Abundance: F8: Sample, Control	Abundance: F9: Sample, Control	Abundance: F10: Sample, Control	Abundance: F11: Sample, Control	Abundance: F12: Sample, Control	Abundance: F19: Sample, Control	Abundance: F20: Sample, Control	Abundance: F21: Sample, Control	Abundance: F22: Sample, Control	Abundance: F23: Sample, Control	Abundance: F24: Sample, Control	Abundance: F25: Sample, Control	Quan Usage	Sequence in Protein	Positions in Protein
		High		P04114	Apolipoprotein B-100 OS=Homo sapiens OX=9606 GN=APOB PE=1 SV=2	12	123	0.788	80.13	103721	1.9781e+06	246.71	79.58	44	0	2143.77	465673	1.02644e+07	10343.7	37948	10013	283497	498889	429439	1.53445e+06	6.43162e+06	1.9781e+06	3.19169e+06	2.59103e+06	2.34479e+06	2.76122e+06	1.29889e+06	3.82357e+06	4.57694e+06	14899	495676	253336	1.64223e+06	Used	K.EVYGFNPEGK.A	[101-110]
	High	P04114		Apolipoprotein B-100 OS=Homo sapiens OX=9606 GN=APOB PE=1 SV=2	[R].DLKVEDIPLAR.[I]		1	1.17	1268.72	423.578	3	80.1573	79.42	Unambiguous	4	0.151	0.804804	2.41	5134.57	48328.5	153.05	65.38	Not Found	Peak Found	High	Not Found	Not Found	Not Found	Not Found	Peak Found	Peak Found	Peak Found	Peak Found	High	High	Peak Found	Peak Found	Peak Found	Peak Found	Peak Found	Peak Found	Peak Found	High	Peak Found	Peak Found		4620.2	115997
		Protein FDR Confidence: Combined		Accession	Description	Coverage [%]	# PSMs	Abundance Ratio: (D1 COVID) / (Control)	Abundance Ratio Variability [%]: (D1 COVID) / (Control)	Abundances (Grouped): D1 COVID	Abundances (Grouped): Control	Abundances (Grouped) CV [%]: D1 COVID	Abundances (Grouped) CV [%]: Control	# Unique Peptides	# Razor Peptides	Abundance: F3: Sample, D1 COVID	Abundance: F13: Sample, D1 COVID	Abundance: F15: Sample, D1 COVID	Abundance: F26: Sample, D1 COVID	Abundance: F28: Sample, D1 COVID	Abundance: F30: Sample, D1 COVID	Abundance: F33: Sample, D1 COVID	Abundance: F36: Sample, D1 COVID	Abundance: F1: Sample, Control	Abundance: F2: Sample, Control	Abundance: F7: Sample, Control	Abundance: F8: Sample, Control	Abundance: F9: Sample, Control	Abundance: F10: Sample, Control	Abundance: F11: Sample, Control	Abundance: F12: Sample, Control	Abundance: F19: Sample, Control	Abundance: F20: Sample, Control	Abundance: F21: Sample, Control	Abundance: F22: Sample, Control	Abundance: F23: Sample, Control	Abundance: F24: Sample, Control	Abundance: F25: Sample, Control	Quan Usage	Sequence in Protein	Positions in Protein
		High		P04114	Apolipoprotein B-100 OS=Homo sapiens OX=9606 GN=APOB PE=1 SV=2	12	123	0.788	80.13	103721	1.9781e+06	246.71	79.58	44	0	2143.77	465673	1.02644e+07	10343.7	37948	10013	283497	498889	429439	1.53445e+06	6.43162e+06	1.9781e+06	3.19169e+06	2.59103e+06	2.34479e+06	2.76122e+06	1.29889e+06	3.82357e+06	4.57694e+06	14899	495676	253336	1.64223e+06	Used	R.DLKVEDIPLAR.I	[2695-2705]
	High	P04114		Apolipoprotein B-100 OS=Homo sapiens OX=9606 GN=APOB PE=1 SV=2	[K].ALYWVNGQVPDGVSK.[V]		1	2.33	1632.84	816.923	2	93.4415	93.68	Unambiguous	9	0.93	0.893437	104.18	14366.9	45254.3	143.92	71.73	Not Found	Peak Found	High	Not Found	Not Found	Not Found	Not Found	Peak Found	Peak Found	Peak Found	High	Peak Found	High	High	High	High	Peak Found	High	High	Not Found	Peak Found	Peak Found	High		12416.2	210747
		Protein FDR Confidence: Combined		Accession	Description	Coverage [%]	# PSMs	Abundance Ratio: (D1 COVID) / (Control)	Abundance Ratio Variability [%]: (D1 COVID) / (Control)	Abundances (Grouped): D1 COVID	Abundances (Grouped): Control	Abundances (Grouped) CV [%]: D1 COVID	Abundances (Grouped) CV [%]: Control	# Unique Peptides	# Razor Peptides	Abundance: F3: Sample, D1 COVID	Abundance: F13: Sample, D1 COVID	Abundance: F15: Sample, D1 COVID	Abundance: F26: Sample, D1 COVID	Abundance: F28: Sample, D1 COVID	Abundance: F30: Sample, D1 COVID	Abundance: F33: Sample, D1 COVID	Abundance: F36: Sample, D1 COVID	Abundance: F1: Sample, Control	Abundance: F2: Sample, Control	Abundance: F7: Sample, Control	Abundance: F8: Sample, Control	Abundance: F9: Sample, Control	Abundance: F10: Sample, Control	Abundance: F11: Sample, Control	Abundance: F12: Sample, Control	Abundance: F19: Sample, Control	Abundance: F20: Sample, Control	Abundance: F21: Sample, Control	Abundance: F22: Sample, Control	Abundance: F23: Sample, Control	Abundance: F24: Sample, Control	Abundance: F25: Sample, Control	Quan Usage	Sequence in Protein	Positions in Protein
		High		P04114	Apolipoprotein B-100 OS=Homo sapiens OX=9606 GN=APOB PE=1 SV=2	12	123	0.788	80.13	103721	1.9781e+06	246.71	79.58	44	0	2143.77	465673	1.02644e+07	10343.7	37948	10013	283497	498889	429439	1.53445e+06	6.43162e+06	1.9781e+06	3.19169e+06	2.59103e+06	2.34479e+06	2.76122e+06	1.29889e+06	3.82357e+06	4.57694e+06	14899	495676	253336	1.64223e+06	Used	K.ALYWVNGQVPDGVSK.V	[718-732]
	High	P04114		Apolipoprotein B-100 OS=Homo sapiens OX=9606 GN=APOB PE=1 SV=2	[K].KLTISEQNIQR.[A]		1	2.85	1329.75	443.921	3	37.0496	37.57	Unambiguous	2	0.891	0.899567	93.14	24808.3	67735.7	155.45	75.56	Not Found	Peak Found	High	Not Found	Not Found	Not Found	Not Found	Peak Found	Peak Found	Peak Found	Peak Found	Peak Found	Peak Found	Peak Found	Peak Found	Peak Found	Peak Found	Peak Found	Peak Found	Peak Found	Peak Found	Peak Found	Peak Found		24609.4	673745
		Protein FDR Confidence: Combined		Accession	Description	Coverage [%]	# PSMs	Abundance Ratio: (D1 COVID) / (Control)	Abundance Ratio Variability [%]: (D1 COVID) / (Control)	Abundances (Grouped): D1 COVID	Abundances (Grouped): Control	Abundances (Grouped) CV [%]: D1 COVID	Abundances (Grouped) CV [%]: Control	# Unique Peptides	# Razor Peptides	Abundance: F3: Sample, D1 COVID	Abundance: F13: Sample, D1 COVID	Abundance: F15: Sample, D1 COVID	Abundance: F26: Sample, D1 COVID	Abundance: F28: Sample, D1 COVID	Abundance: F30: Sample, D1 COVID	Abundance: F33: Sample, D1 COVID	Abundance: F36: Sample, D1 COVID	Abundance: F1: Sample, Control	Abundance: F2: Sample, Control	Abundance: F7: Sample, Control	Abundance: F8: Sample, Control	Abundance: F9: Sample, Control	Abundance: F10: Sample, Control	Abundance: F11: Sample, Control	Abundance: F12: Sample, Control	Abundance: F19: Sample, Control	Abundance: F20: Sample, Control	Abundance: F21: Sample, Control	Abundance: F22: Sample, Control	Abundance: F23: Sample, Control	Abundance: F24: Sample, Control	Abundance: F25: Sample, Control	Quan Usage	Sequence in Protein	Positions in Protein
		High		P04114	Apolipoprotein B-100 OS=Homo sapiens OX=9606 GN=APOB PE=1 SV=2	12	123	0.788	80.13	103721	1.9781e+06	246.71	79.58	44	0	2143.77	465673	1.02644e+07	10343.7	37948	10013	283497	498889	429439	1.53445e+06	6.43162e+06	1.9781e+06	3.19169e+06	2.59103e+06	2.34479e+06	2.76122e+06	1.29889e+06	3.82357e+06	4.57694e+06	14899	495676	253336	1.64223e+06	Used	K.KLTISEQNIQR.A	[334-344]
	High	P04114		Apolipoprotein B-100 OS=Homo sapiens OX=9606 GN=APOB PE=1 SV=2	[R].KGNVATEISTERDLGQCDR.[F]	1xCarbamidomethyl [C17]	1	1.16	2149.03	538.013	4	43.3112	43.49	Unambiguous	1	1.574	0.820041	126.59	25216.8	25640.8	119.23	84.23	Not Found	Peak Found	Peak Found	Not Found	Not Found	Not Found	Not Found	Not Found	Not Found	Peak Found	High	Peak Found	Peak Found	Peak Found	Peak Found	Peak Found	Peak Found	Peak Found	Peak Found	Not Found	Peak Found	Peak Found	Peak Found		7358.22	86419
		Protein FDR Confidence: Combined		Accession	Description	Coverage [%]	# PSMs	Abundance Ratio: (D1 COVID) / (Control)	Abundance Ratio Variability [%]: (D1 COVID) / (Control)	Abundances (Grouped): D1 COVID	Abundances (Grouped): Control	Abundances (Grouped) CV [%]: D1 COVID	Abundances (Grouped) CV [%]: Control	# Unique Peptides	# Razor Peptides	Abundance: F3: Sample, D1 COVID	Abundance: F13: Sample, D1 COVID	Abundance: F15: Sample, D1 COVID	Abundance: F26: Sample, D1 COVID	Abundance: F28: Sample, D1 COVID	Abundance: F30: Sample, D1 COVID	Abundance: F33: Sample, D1 COVID	Abundance: F36: Sample, D1 COVID	Abundance: F1: Sample, Control	Abundance: F2: Sample, Control	Abundance: F7: Sample, Control	Abundance: F8: Sample, Control	Abundance: F9: Sample, Control	Abundance: F10: Sample, Control	Abundance: F11: Sample, Control	Abundance: F12: Sample, Control	Abundance: F19: Sample, Control	Abundance: F20: Sample, Control	Abundance: F21: Sample, Control	Abundance: F22: Sample, Control	Abundance: F23: Sample, Control	Abundance: F24: Sample, Control	Abundance: F25: Sample, Control	Quan Usage	Sequence in Protein	Positions in Protein
		High		P04114	Apolipoprotein B-100 OS=Homo sapiens OX=9606 GN=APOB PE=1 SV=2	12	123	0.788	80.13	103721	1.9781e+06	246.71	79.58	44	0	2143.77	465673	1.02644e+07	10343.7	37948	10013	283497	498889	429439	1.53445e+06	6.43162e+06	1.9781e+06	3.19169e+06	2.59103e+06	2.34479e+06	2.76122e+06	1.29889e+06	3.82357e+06	4.57694e+06	14899	495676	253336	1.64223e+06	Used	R.KGNVATEISTERDLGQCDR.F	[196-214]
	High	P04114		Apolipoprotein B-100 OS=Homo sapiens OX=9606 GN=APOB PE=1 SV=2	[R].KGNVATEISTER.[D]		1	1.52	1304.68	435.565	3	25.0887	25.45	Unambiguous	5	0.583	0.967184	34.48	23987.5	56456	131.01	66.38	Not Found	Peak Found	High	Not Found	Not Found	Not Found	Not Found	Peak Found	Not Found	Peak Found	High	Peak Found	Peak Found	High	High	Peak Found	Peak Found	Peak Found	High	Peak Found	Not Found	Peak Found	Peak Found		18632.1	219575
		Protein FDR Confidence: Combined		Accession	Description	Coverage [%]	# PSMs	Abundance Ratio: (D1 COVID) / (Control)	Abundance Ratio Variability [%]: (D1 COVID) / (Control)	Abundances (Grouped): D1 COVID	Abundances (Grouped): Control	Abundances (Grouped) CV [%]: D1 COVID	Abundances (Grouped) CV [%]: Control	# Unique Peptides	# Razor Peptides	Abundance: F3: Sample, D1 COVID	Abundance: F13: Sample, D1 COVID	Abundance: F15: Sample, D1 COVID	Abundance: F26: Sample, D1 COVID	Abundance: F28: Sample, D1 COVID	Abundance: F30: Sample, D1 COVID	Abundance: F33: Sample, D1 COVID	Abundance: F36: Sample, D1 COVID	Abundance: F1: Sample, Control	Abundance: F2: Sample, Control	Abundance: F7: Sample, Control	Abundance: F8: Sample, Control	Abundance: F9: Sample, Control	Abundance: F10: Sample, Control	Abundance: F11: Sample, Control	Abundance: F12: Sample, Control	Abundance: F19: Sample, Control	Abundance: F20: Sample, Control	Abundance: F21: Sample, Control	Abundance: F22: Sample, Control	Abundance: F23: Sample, Control	Abundance: F24: Sample, Control	Abundance: F25: Sample, Control	Quan Usage	Sequence in Protein	Positions in Protein
		High		P04114	Apolipoprotein B-100 OS=Homo sapiens OX=9606 GN=APOB PE=1 SV=2	12	123	0.788	80.13	103721	1.9781e+06	246.71	79.58	44	0	2143.77	465673	1.02644e+07	10343.7	37948	10013	283497	498889	429439	1.53445e+06	6.43162e+06	1.9781e+06	3.19169e+06	2.59103e+06	2.34479e+06	2.76122e+06	1.29889e+06	3.82357e+06	4.57694e+06	14899	495676	253336	1.64223e+06	Used	R.KGNVATEISTER.D	[196-207]
	High	P04114		Apolipoprotein B-100 OS=Homo sapiens OX=9606 GN=APOB PE=1 SV=2	[K].ALVEQGFTVPEIK.[T]		1	1.73	1430.79	715.899	2	98.7187	99.12	Unambiguous	1	36.413	0.0132039	57.8	294923	8099.29		104.98	Not Found	Not Found	High	Not Found	Not Found	Not Found	Not Found	Not Found	Not Found	Peak Found	Peak Found	Not Found	Peak Found	Peak Found	Peak Found	Peak Found	Peak Found	Peak Found	Peak Found	Not Found	Not Found	Not Found	Not Found			294923
		Protein FDR Confidence: Combined		Accession	Description	Coverage [%]	# PSMs	Abundance Ratio: (D1 COVID) / (Control)	Abundance Ratio Variability [%]: (D1 COVID) / (Control)	Abundances (Grouped): D1 COVID	Abundances (Grouped): Control	Abundances (Grouped) CV [%]: D1 COVID	Abundances (Grouped) CV [%]: Control	# Unique Peptides	# Razor Peptides	Abundance: F3: Sample, D1 COVID	Abundance: F13: Sample, D1 COVID	Abundance: F15: Sample, D1 COVID	Abundance: F26: Sample, D1 COVID	Abundance: F28: Sample, D1 COVID	Abundance: F30: Sample, D1 COVID	Abundance: F33: Sample, D1 COVID	Abundance: F36: Sample, D1 COVID	Abundance: F1: Sample, Control	Abundance: F2: Sample, Control	Abundance: F7: Sample, Control	Abundance: F8: Sample, Control	Abundance: F9: Sample, Control	Abundance: F10: Sample, Control	Abundance: F11: Sample, Control	Abundance: F12: Sample, Control	Abundance: F19: Sample, Control	Abundance: F20: Sample, Control	Abundance: F21: Sample, Control	Abundance: F22: Sample, Control	Abundance: F23: Sample, Control	Abundance: F24: Sample, Control	Abundance: F25: Sample, Control	Quan Usage	Sequence in Protein	Positions in Protein
		High		P04114	Apolipoprotein B-100 OS=Homo sapiens OX=9606 GN=APOB PE=1 SV=2	12	123	0.788	80.13	103721	1.9781e+06	246.71	79.58	44	0	2143.77	465673	1.02644e+07	10343.7	37948	10013	283497	498889	429439	1.53445e+06	6.43162e+06	1.9781e+06	3.19169e+06	2.59103e+06	2.34479e+06	2.76122e+06	1.29889e+06	3.82357e+06	4.57694e+06	14899	495676	253336	1.64223e+06	Used	K.ALVEQGFTVPEIK.T	[2579-2591]
High	P02654	Apolipoprotein C-I	S=Homo sapiens	29	47	0.057	0.39	23983.5	3.31098e+06	146.71	83.4	5	0	3689.29	128759	441762	23983.5		22058.9	18014.6	104079	1.23918e+06	2.49891e+06	9.33363e+06	4.67066e+06	5.45633e+06	1.25011e+07	2.79196e+06	4.77136e+06	3.31098e+06	4.12096e+06	4.13407e+06	32429.5	1.19906e+06	1.16185e+06	1.94861e+06
	Confidence	Master Protein Accessions		Master Protein Descriptions	Annotated Sequence	Modifications	# Protein Groups	XCorr (by Search Engine): Sequest HT	Theo. MH+ [Da]	m/z [Da] (by Search Engine): Sequest HT	Charge (by Search Engine): Sequest HT	RT [min] (by Search Engine): Sequest HT	Top Apex RT [min]	PSM Ambiguity	# PSMs	Abundance Ratio: (D1 COVID) / (Control)	Abundance Ratio Adj. P-Value: (D1 COVID) / (Control)	Abundance Ratio Variability [%]: (D1 COVID) / (Control)	Abundances (Grouped): D1 COVID	Abundances (Grouped): Control	Abundances (Grouped) CV [%]: D1 COVID	Abundances (Grouped) CV [%]: Control	Found in Sample: [S3] F3: Sample, D1 COVID	Found in Sample: [S13] F13: Sample, D1 COVID	Found in Sample: [S15] F15: Sample, D1 COVID	Found in Sample: [S26] F26: Sample, D1 COVID	Found in Sample: [S28] F28: Sample, D1 COVID	Found in Sample: [S30] F30: Sample, D1 COVID	Found in Sample: [S33] F33: Sample, D1 COVID	Found in Sample: [S36] F36: Sample, D1 COVID	Found in Sample: [S1] F1: Sample, Control	Found in Sample: [S2] F2: Sample, Control	Found in Sample: [S7] F7: Sample, Control	Found in Sample: [S8] F8: Sample, Control	Found in Sample: [S9] F9: Sample, Control	Found in Sample: [S10] F10: Sample, Control	Found in Sample: [S11] F11: Sample, Control	Found in Sample: [S12] F12: Sample, Control	Found in Sample: [S19] F19: Sample, Control	Found in Sample: [S20] F20: Sample, Control	Found in Sample: [S21] F21: Sample, Control	Found in Sample: [S22] F22: Sample, Control	Found in Sample: [S23] F23: Sample, Control	Found in Sample: [S24] F24: Sample, Control	Found in Sample: [S25] F25: Sample, Control	Abundance: F3: Sample, D1 COVID	Abundance: F13: Sample, D1 COVID	Abundance: F15: Sample, D1 COVID	Abundance: F26: Sample, D1 COVID
	High	P02654		Apolipoprotein C-I OS=Homo sapiens OX=9606 GN=APOC1 PE=1 SV=1	[K].MREWFSETFQK.[V]	1xOxidation [M1]	1	1.87	1504.69	502.233	3	75.7724	67.74	Unambiguous	4	0.056	0.485836	0.2	13028.4	336745	54.61	78.45	Not Found	Peak Found	Peak Found	Not Found	Not Found	Not Found	Not Found	Peak Found	Not Found	Peak Found	Peak Found	Peak Found	Peak Found	High	Peak Found	Peak Found	Peak Found	Peak Found	High	Not Found	Not Found	Not Found	Peak Found		11968.2	29728.4
		Protein FDR Confidence: Combined		Accession	Description	Coverage [%]	# PSMs	Abundance Ratio: (D1 COVID) / (Control)	Abundance Ratio Variability [%]: (D1 COVID) / (Control)	Abundances (Grouped): D1 COVID	Abundances (Grouped): Control	Abundances (Grouped) CV [%]: D1 COVID	Abundances (Grouped) CV [%]: Control	# Unique Peptides	# Razor Peptides	Abundance: F3: Sample, D1 COVID	Abundance: F13: Sample, D1 COVID	Abundance: F15: Sample, D1 COVID	Abundance: F26: Sample, D1 COVID	Abundance: F28: Sample, D1 COVID	Abundance: F30: Sample, D1 COVID	Abundance: F33: Sample, D1 COVID	Abundance: F36: Sample, D1 COVID	Abundance: F1: Sample, Control	Abundance: F2: Sample, Control	Abundance: F7: Sample, Control	Abundance: F8: Sample, Control	Abundance: F9: Sample, Control	Abundance: F10: Sample, Control	Abundance: F11: Sample, Control	Abundance: F12: Sample, Control	Abundance: F19: Sample, Control	Abundance: F20: Sample, Control	Abundance: F21: Sample, Control	Abundance: F22: Sample, Control	Abundance: F23: Sample, Control	Abundance: F24: Sample, Control	Abundance: F25: Sample, Control	Quan Usage	Sequence in Protein	Positions in Protein
		High		P02654	Apolipoprotein C-I OS=Homo sapiens OX=9606 GN=APOC1 PE=1 SV=1	29	47	0.057	0.39	23983.5	3.31098e+06	146.71	83.4	5	0	3689.29	128759	441762	23983.5		22058.9	18014.6	104079	1.23918e+06	2.49891e+06	9.33363e+06	4.67066e+06	5.45633e+06	1.25011e+07	2.79196e+06	4.77136e+06	3.31098e+06	4.12096e+06	4.13407e+06	32429.5	1.19906e+06	1.16185e+06	1.94861e+06	Used	K.MREWFSETFQK.V	[64-74]
	High	P02654		Apolipoprotein C-I OS=Homo sapiens OX=9606 GN=APOC1 PE=1 SV=1	[K].MREWFSETFQK.[V]		1	2.96	1488.69	744.85	2	75.4939	76	Unambiguous	24	0.046	0.391282	0.21	39524.3	940555	59.54	95.15	Not Found	Peak Found	Peak Found	Not Found	Not Found	Peak Found	Not Found	Peak Found	High	High	High	High	High	High	High	High	High	High	High	Not Found	Peak Found	High	High		31156.3	85613.5
		Protein FDR Confidence: Combined		Accession	Description	Coverage [%]	# PSMs	Abundance Ratio: (D1 COVID) / (Control)	Abundance Ratio Variability [%]: (D1 COVID) / (Control)	Abundances (Grouped): D1 COVID	Abundances (Grouped): Control	Abundances (Grouped) CV [%]: D1 COVID	Abundances (Grouped) CV [%]: Control	# Unique Peptides	# Razor Peptides	Abundance: F3: Sample, D1 COVID	Abundance: F13: Sample, D1 COVID	Abundance: F15: Sample, D1 COVID	Abundance: F26: Sample, D1 COVID	Abundance: F28: Sample, D1 COVID	Abundance: F30: Sample, D1 COVID	Abundance: F33: Sample, D1 COVID	Abundance: F36: Sample, D1 COVID	Abundance: F1: Sample, Control	Abundance: F2: Sample, Control	Abundance: F7: Sample, Control	Abundance: F8: Sample, Control	Abundance: F9: Sample, Control	Abundance: F10: Sample, Control	Abundance: F11: Sample, Control	Abundance: F12: Sample, Control	Abundance: F19: Sample, Control	Abundance: F20: Sample, Control	Abundance: F21: Sample, Control	Abundance: F22: Sample, Control	Abundance: F23: Sample, Control	Abundance: F24: Sample, Control	Abundance: F25: Sample, Control	Quan Usage	Sequence in Protein	Positions in Protein
		High		P02654	Apolipoprotein C-I OS=Homo sapiens OX=9606 GN=APOC1 PE=1 SV=1	29	47	0.057	0.39	23983.5	3.31098e+06	146.71	83.4	5	0	3689.29	128759	441762	23983.5		22058.9	18014.6	104079	1.23918e+06	2.49891e+06	9.33363e+06	4.67066e+06	5.45633e+06	1.25011e+07	2.79196e+06	4.77136e+06	3.31098e+06	4.12096e+06	4.13407e+06	32429.5	1.19906e+06	1.16185e+06	1.94861e+06	Used	K.MREWFSETFQK.V	[64-74]
	High	P02654		Apolipoprotein C-I OS=Homo sapiens OX=9606 GN=APOC1 PE=1 SV=1	[K].LKEFGNTLEDKAR.[E]		1	1.24	1520.81	507.607	3	36.7106	36.8	Unambiguous	1	0.375	0.936469	10.7	10231.1	34255.5	61.83	65.31	Not Found	Not Found	Peak Found	Not Found	Not Found	Not Found	Peak Found	Not Found	Peak Found	Not Found	Peak Found	Peak Found	Peak Found	Peak Found	Peak Found	High	Peak Found	Peak Found	Peak Found	Not Found	Peak Found	Peak Found	Peak Found			6402.58
		Protein FDR Confidence: Combined		Accession	Description	Coverage [%]	# PSMs	Abundance Ratio: (D1 COVID) / (Control)	Abundance Ratio Variability [%]: (D1 COVID) / (Control)	Abundances (Grouped): D1 COVID	Abundances (Grouped): Control	Abundances (Grouped) CV [%]: D1 COVID	Abundances (Grouped) CV [%]: Control	# Unique Peptides	# Razor Peptides	Abundance: F3: Sample, D1 COVID	Abundance: F13: Sample, D1 COVID	Abundance: F15: Sample, D1 COVID	Abundance: F26: Sample, D1 COVID	Abundance: F28: Sample, D1 COVID	Abundance: F30: Sample, D1 COVID	Abundance: F33: Sample, D1 COVID	Abundance: F36: Sample, D1 COVID	Abundance: F1: Sample, Control	Abundance: F2: Sample, Control	Abundance: F7: Sample, Control	Abundance: F8: Sample, Control	Abundance: F9: Sample, Control	Abundance: F10: Sample, Control	Abundance: F11: Sample, Control	Abundance: F12: Sample, Control	Abundance: F19: Sample, Control	Abundance: F20: Sample, Control	Abundance: F21: Sample, Control	Abundance: F22: Sample, Control	Abundance: F23: Sample, Control	Abundance: F24: Sample, Control	Abundance: F25: Sample, Control	Quan Usage	Sequence in Protein	Positions in Protein
		High		P02654	Apolipoprotein C-I OS=Homo sapiens OX=9606 GN=APOC1 PE=1 SV=1	29	47	0.057	0.39	23983.5	3.31098e+06	146.71	83.4	5	0	3689.29	128759	441762	23983.5		22058.9	18014.6	104079	1.23918e+06	2.49891e+06	9.33363e+06	4.67066e+06	5.45633e+06	1.25011e+07	2.79196e+06	4.77136e+06	3.31098e+06	4.12096e+06	4.13407e+06	32429.5	1.19906e+06	1.16185e+06	1.94861e+06	Used	K.LKEFGNTLEDKAR.E	[37-49]
	High	P02654		Apolipoprotein C-I OS=Homo sapiens OX=9606 GN=APOC1 PE=1 SV=1	[R].EWFSETFQK.[V]		1	1.87	1201.55	601.28	2	87.5843	85.96	Unambiguous	6	0.01	6.33654e-17	0.01	4792.86	869833	105.45	75.82	Peak Found	Not Found	Peak Found	Peak Found	Not Found	Not Found	Not Found	Not Found	Peak Found	High	High	High	High	High	Peak Found	Peak Found	Peak Found	Peak Found	Peak Found	Peak Found	Peak Found	Peak Found	High	3689.29		4792.86	23983.5
		Protein FDR Confidence: Combined		Accession	Description	Coverage [%]	# PSMs	Abundance Ratio: (D1 COVID) / (Control)	Abundance Ratio Variability [%]: (D1 COVID) / (Control)	Abundances (Grouped): D1 COVID	Abundances (Grouped): Control	Abundances (Grouped) CV [%]: D1 COVID	Abundances (Grouped) CV [%]: Control	# Unique Peptides	# Razor Peptides	Abundance: F3: Sample, D1 COVID	Abundance: F13: Sample, D1 COVID	Abundance: F15: Sample, D1 COVID	Abundance: F26: Sample, D1 COVID	Abundance: F28: Sample, D1 COVID	Abundance: F30: Sample, D1 COVID	Abundance: F33: Sample, D1 COVID	Abundance: F36: Sample, D1 COVID	Abundance: F1: Sample, Control	Abundance: F2: Sample, Control	Abundance: F7: Sample, Control	Abundance: F8: Sample, Control	Abundance: F9: Sample, Control	Abundance: F10: Sample, Control	Abundance: F11: Sample, Control	Abundance: F12: Sample, Control	Abundance: F19: Sample, Control	Abundance: F20: Sample, Control	Abundance: F21: Sample, Control	Abundance: F22: Sample, Control	Abundance: F23: Sample, Control	Abundance: F24: Sample, Control	Abundance: F25: Sample, Control	Quan Usage	Sequence in Protein	Positions in Protein
		High		P02654	Apolipoprotein C-I OS=Homo sapiens OX=9606 GN=APOC1 PE=1 SV=1	29	47	0.057	0.39	23983.5	3.31098e+06	146.71	83.4	5	0	3689.29	128759	441762	23983.5		22058.9	18014.6	104079	1.23918e+06	2.49891e+06	9.33363e+06	4.67066e+06	5.45633e+06	1.25011e+07	2.79196e+06	4.77136e+06	3.31098e+06	4.12096e+06	4.13407e+06	32429.5	1.19906e+06	1.16185e+06	1.94861e+06	Used	R.EWFSETFQK.V	[66-74]
	High	P02654		Apolipoprotein C-I OS=Homo sapiens OX=9606 GN=APOC1 PE=1 SV=1	[K].EFGNTLEDKAR.[E]		1	3.1	1279.63	427.214	3	34.4779	34.94	Unambiguous	1	0.052	0.439598	0.35	32149.2	654153	113.74	57.59	Not Found	Peak Found	Peak Found	Not Found	Not Found	Not Found	Peak Found	Peak Found	Not Found	Peak Found	Peak Found	Peak Found	Peak Found	High	Peak Found	Peak Found	Peak Found	Peak Found	Peak Found	Not Found	Peak Found	Peak Found	Peak Found		25264	130985
		Protein FDR Confidence: Combined		Accession	Description	Coverage [%]	# PSMs	Abundance Ratio: (D1 COVID) / (Control)	Abundance Ratio Variability [%]: (D1 COVID) / (Control)	Abundances (Grouped): D1 COVID	Abundances (Grouped): Control	Abundances (Grouped) CV [%]: D1 COVID	Abundances (Grouped) CV [%]: Control	# Unique Peptides	# Razor Peptides	Abundance: F3: Sample, D1 COVID	Abundance: F13: Sample, D1 COVID	Abundance: F15: Sample, D1 COVID	Abundance: F26: Sample, D1 COVID	Abundance: F28: Sample, D1 COVID	Abundance: F30: Sample, D1 COVID	Abundance: F33: Sample, D1 COVID	Abundance: F36: Sample, D1 COVID	Abundance: F1: Sample, Control	Abundance: F2: Sample, Control	Abundance: F7: Sample, Control	Abundance: F8: Sample, Control	Abundance: F9: Sample, Control	Abundance: F10: Sample, Control	Abundance: F11: Sample, Control	Abundance: F12: Sample, Control	Abundance: F19: Sample, Control	Abundance: F20: Sample, Control	Abundance: F21: Sample, Control	Abundance: F22: Sample, Control	Abundance: F23: Sample, Control	Abundance: F24: Sample, Control	Abundance: F25: Sample, Control	Quan Usage	Sequence in Protein	Positions in Protein
		High		P02654	Apolipoprotein C-I OS=Homo sapiens OX=9606 GN=APOC1 PE=1 SV=1	29	47	0.057	0.39	23983.5	3.31098e+06	146.71	83.4	5	0	3689.29	128759	441762	23983.5		22058.9	18014.6	104079	1.23918e+06	2.49891e+06	9.33363e+06	4.67066e+06	5.45633e+06	1.25011e+07	2.79196e+06	4.77136e+06	3.31098e+06	4.12096e+06	4.13407e+06	32429.5	1.19906e+06	1.16185e+06	1.94861e+06	Used	K.EFGNTLEDKAR.E	[39-49]
	High	P02654		Apolipoprotein C-I OS=Homo sapiens OX=9606 GN=APOC1 PE=1 SV=1	[K].EFGNTLEDK.[A]		1	2.03	1052.49	526.748	2	39.2733	39.21	Unambiguous	11	0.203	0.861182	3.16	105464	607622	71.61	68.47	Not Found	Peak Found	High	Not Found	Not Found	Not Found	Not Found	Not Found	High	High	High	High	High	High	High	High	Peak Found	High	Peak Found	Peak Found	Peak Found	Peak Found	High		60370.8	184240
		Protein FDR Confidence: Combined		Accession	Description	Coverage [%]	# PSMs	Abundance Ratio: (D1 COVID) / (Control)	Abundance Ratio Variability [%]: (D1 COVID) / (Control)	Abundances (Grouped): D1 COVID	Abundances (Grouped): Control	Abundances (Grouped) CV [%]: D1 COVID	Abundances (Grouped) CV [%]: Control	# Unique Peptides	# Razor Peptides	Abundance: F3: Sample, D1 COVID	Abundance: F13: Sample, D1 COVID	Abundance: F15: Sample, D1 COVID	Abundance: F26: Sample, D1 COVID	Abundance: F28: Sample, D1 COVID	Abundance: F30: Sample, D1 COVID	Abundance: F33: Sample, D1 COVID	Abundance: F36: Sample, D1 COVID	Abundance: F1: Sample, Control	Abundance: F2: Sample, Control	Abundance: F7: Sample, Control	Abundance: F8: Sample, Control	Abundance: F9: Sample, Control	Abundance: F10: Sample, Control	Abundance: F11: Sample, Control	Abundance: F12: Sample, Control	Abundance: F19: Sample, Control	Abundance: F20: Sample, Control	Abundance: F21: Sample, Control	Abundance: F22: Sample, Control	Abundance: F23: Sample, Control	Abundance: F24: Sample, Control	Abundance: F25: Sample, Control	Quan Usage	Sequence in Protein	Positions in Protein
		High		P02654	Apolipoprotein C-I OS=Homo sapiens OX=9606 GN=APOC1 PE=1 SV=1	29	47	0.057	0.39	23983.5	3.31098e+06	146.71	83.4	5	0	3689.29	128759	441762	23983.5		22058.9	18014.6	104079	1.23918e+06	2.49891e+06	9.33363e+06	4.67066e+06	5.45633e+06	1.25011e+07	2.79196e+06	4.77136e+06	3.31098e+06	4.12096e+06	4.13407e+06	32429.5	1.19906e+06	1.16185e+06	1.94861e+06	Used	K.EFGNTLEDK.A	[39-47]
High	P02655	Apolipoprotein C-II	S=Homo sapiens	59	93	0.118	1.42	685437	8.51047e+06	66.22	86.96	8	0	6666.03	693101	1.17694e+06	677857	1.85913e+06	550610	578998	1.07059e+06	1.16631e+06	3.8837e+06	2.01282e+07	7.80289e+06	1.27997e+07	3.38814e+07	9.25129e+06	1.17462e+07	8.51047e+06	1.65362e+07	1.50914e+07	152280	2.91744e+06	1.85995e+06	6.99004e+06
	Confidence	Master Protein Accessions		Master Protein Descriptions	Annotated Sequence	Modifications	# Protein Groups	XCorr (by Search Engine): Sequest HT	Theo. MH+ [Da]	m/z [Da] (by Search Engine): Sequest HT	Charge (by Search Engine): Sequest HT	RT [min] (by Search Engine): Sequest HT	Top Apex RT [min]	PSM Ambiguity	# PSMs	Abundance Ratio: (D1 COVID) / (Control)	Abundance Ratio Adj. P-Value: (D1 COVID) / (Control)	Abundance Ratio Variability [%]: (D1 COVID) / (Control)	Abundances (Grouped): D1 COVID	Abundances (Grouped): Control	Abundances (Grouped) CV [%]: D1 COVID	Abundances (Grouped) CV [%]: Control	Found in Sample: [S3] F3: Sample, D1 COVID	Found in Sample: [S13] F13: Sample, D1 COVID	Found in Sample: [S15] F15: Sample, D1 COVID	Found in Sample: [S26] F26: Sample, D1 COVID	Found in Sample: [S28] F28: Sample, D1 COVID	Found in Sample: [S30] F30: Sample, D1 COVID	Found in Sample: [S33] F33: Sample, D1 COVID	Found in Sample: [S36] F36: Sample, D1 COVID	Found in Sample: [S1] F1: Sample, Control	Found in Sample: [S2] F2: Sample, Control	Found in Sample: [S7] F7: Sample, Control	Found in Sample: [S8] F8: Sample, Control	Found in Sample: [S9] F9: Sample, Control	Found in Sample: [S10] F10: Sample, Control	Found in Sample: [S11] F11: Sample, Control	Found in Sample: [S12] F12: Sample, Control	Found in Sample: [S19] F19: Sample, Control	Found in Sample: [S20] F20: Sample, Control	Found in Sample: [S21] F21: Sample, Control	Found in Sample: [S22] F22: Sample, Control	Found in Sample: [S23] F23: Sample, Control	Found in Sample: [S24] F24: Sample, Control	Found in Sample: [S25] F25: Sample, Control	Abundance: F3: Sample, D1 COVID	Abundance: F13: Sample, D1 COVID	Abundance: F15: Sample, D1 COVID	Abundance: F26: Sample, D1 COVID
	High	P02655		Apolipoprotein C-II OS=Homo sapiens OX=9606 GN=APOC2 PE=1 SV=1	[K].TYLPAVDEKLRDLYSK.[S]		1	2.28	1911.02	478.511	4	90.6882	89.89	Unambiguous	5	0.017	0.0822754	0.02	3467.45	200732		68.23	Not Found	Not Found	Not Found	Not Found	Not Found	Not Found	Not Found	Peak Found	Not Found	Not Found	Peak Found	Peak Found	High	High	Peak Found	Peak Found	Peak Found	High	High	Not Found	Not Found	Not Found	High
		Protein FDR Confidence: Combined		Accession	Description	Coverage [%]	# PSMs	Abundance Ratio: (D1 COVID) / (Control)	Abundance Ratio Variability [%]: (D1 COVID) / (Control)	Abundances (Grouped): D1 COVID	Abundances (Grouped): Control	Abundances (Grouped) CV [%]: D1 COVID	Abundances (Grouped) CV [%]: Control	# Unique Peptides	# Razor Peptides	Abundance: F3: Sample, D1 COVID	Abundance: F13: Sample, D1 COVID	Abundance: F15: Sample, D1 COVID	Abundance: F26: Sample, D1 COVID	Abundance: F28: Sample, D1 COVID	Abundance: F30: Sample, D1 COVID	Abundance: F33: Sample, D1 COVID	Abundance: F36: Sample, D1 COVID	Abundance: F1: Sample, Control	Abundance: F2: Sample, Control	Abundance: F7: Sample, Control	Abundance: F8: Sample, Control	Abundance: F9: Sample, Control	Abundance: F10: Sample, Control	Abundance: F11: Sample, Control	Abundance: F12: Sample, Control	Abundance: F19: Sample, Control	Abundance: F20: Sample, Control	Abundance: F21: Sample, Control	Abundance: F22: Sample, Control	Abundance: F23: Sample, Control	Abundance: F24: Sample, Control	Abundance: F25: Sample, Control	Quan Usage	Sequence in Protein	Positions in Protein
		High		P02655	Apolipoprotein C-II OS=Homo sapiens OX=9606 GN=APOC2 PE=1 SV=1	59	93	0.118	1.42	685437	8.51047e+06	66.22	86.96	8	0	6666.03	693101	1.17694e+06	677857	1.85913e+06	550610	578998	1.07059e+06	1.16631e+06	3.8837e+06	2.01282e+07	7.80289e+06	1.27997e+07	3.38814e+07	9.25129e+06	1.17462e+07	8.51047e+06	1.65362e+07	1.50914e+07	152280	2.91744e+06	1.85995e+06	6.99004e+06	Used	K.TYLPAVDEKLRDLYSK.S	[62-77]
	High	P02655		Apolipoprotein C-II OS=Homo sapiens OX=9606 GN=APOC2 PE=1 SV=1	[K].TYLPAVDEKLR.[D]		1	2.47	1304.72	435.578	3	61.7158	61.52	Unambiguous	8	0.106	0.715616	0.93	102144	749754	28.52	88.06	Not Found	Peak Found	Peak Found	Not Found	Not Found	Not Found	High	Peak Found	Peak Found	High	High	Peak Found	High	High	High	Peak Found	High	Peak Found	Peak Found	Peak Found	Peak Found	Peak Found	Peak Found		57519.6	121947
		Protein FDR Confidence: Combined		Accession	Description	Coverage [%]	# PSMs	Abundance Ratio: (D1 COVID) / (Control)	Abundance Ratio Variability [%]: (D1 COVID) / (Control)	Abundances (Grouped): D1 COVID	Abundances (Grouped): Control	Abundances (Grouped) CV [%]: D1 COVID	Abundances (Grouped) CV [%]: Control	# Unique Peptides	# Razor Peptides	Abundance: F3: Sample, D1 COVID	Abundance: F13: Sample, D1 COVID	Abundance: F15: Sample, D1 COVID	Abundance: F26: Sample, D1 COVID	Abundance: F28: Sample, D1 COVID	Abundance: F30: Sample, D1 COVID	Abundance: F33: Sample, D1 COVID	Abundance: F36: Sample, D1 COVID	Abundance: F1: Sample, Control	Abundance: F2: Sample, Control	Abundance: F7: Sample, Control	Abundance: F8: Sample, Control	Abundance: F9: Sample, Control	Abundance: F10: Sample, Control	Abundance: F11: Sample, Control	Abundance: F12: Sample, Control	Abundance: F19: Sample, Control	Abundance: F20: Sample, Control	Abundance: F21: Sample, Control	Abundance: F22: Sample, Control	Abundance: F23: Sample, Control	Abundance: F24: Sample, Control	Abundance: F25: Sample, Control	Quan Usage	Sequence in Protein	Positions in Protein
		High		P02655	Apolipoprotein C-II OS=Homo sapiens OX=9606 GN=APOC2 PE=1 SV=1	59	93	0.118	1.42	685437	8.51047e+06	66.22	86.96	8	0	6666.03	693101	1.17694e+06	677857	1.85913e+06	550610	578998	1.07059e+06	1.16631e+06	3.8837e+06	2.01282e+07	7.80289e+06	1.27997e+07	3.38814e+07	9.25129e+06	1.17462e+07	8.51047e+06	1.65362e+07	1.50914e+07	152280	2.91744e+06	1.85995e+06	6.99004e+06	Used	K.TYLPAVDEKLR.D	[62-72]
	High	P02655		Apolipoprotein C-II OS=Homo sapiens OX=9606 GN=APOC2 PE=1 SV=1	[K].TYLPAVDEK.[L]		1	2	1035.54	518.271	2	51.1798	51.62	Unambiguous	20	0.134	0.776176	1.76	340202	2.37767e+06	59.58	77.81	Peak Found	High	High	High	High	Peak Found	High	High	High	High	High	High	High	High	High	High	High	High	High	Peak Found	High	High	High	6666.03	228431	379898	361967
		Protein FDR Confidence: Combined		Accession	Description	Coverage [%]	# PSMs	Abundance Ratio: (D1 COVID) / (Control)	Abundance Ratio Variability [%]: (D1 COVID) / (Control)	Abundances (Grouped): D1 COVID	Abundances (Grouped): Control	Abundances (Grouped) CV [%]: D1 COVID	Abundances (Grouped) CV [%]: Control	# Unique Peptides	# Razor Peptides	Abundance: F3: Sample, D1 COVID	Abundance: F13: Sample, D1 COVID	Abundance: F15: Sample, D1 COVID	Abundance: F26: Sample, D1 COVID	Abundance: F28: Sample, D1 COVID	Abundance: F30: Sample, D1 COVID	Abundance: F33: Sample, D1 COVID	Abundance: F36: Sample, D1 COVID	Abundance: F1: Sample, Control	Abundance: F2: Sample, Control	Abundance: F7: Sample, Control	Abundance: F8: Sample, Control	Abundance: F9: Sample, Control	Abundance: F10: Sample, Control	Abundance: F11: Sample, Control	Abundance: F12: Sample, Control	Abundance: F19: Sample, Control	Abundance: F20: Sample, Control	Abundance: F21: Sample, Control	Abundance: F22: Sample, Control	Abundance: F23: Sample, Control	Abundance: F24: Sample, Control	Abundance: F25: Sample, Control	Quan Usage	Sequence in Protein	Positions in Protein
		High		P02655	Apolipoprotein C-II OS=Homo sapiens OX=9606 GN=APOC2 PE=1 SV=1	59	93	0.118	1.42	685437	8.51047e+06	66.22	86.96	8	0	6666.03	693101	1.17694e+06	677857	1.85913e+06	550610	578998	1.07059e+06	1.16631e+06	3.8837e+06	2.01282e+07	7.80289e+06	1.27997e+07	3.38814e+07	9.25129e+06	1.17462e+07	8.51047e+06	1.65362e+07	1.50914e+07	152280	2.91744e+06	1.85995e+06	6.99004e+06	Used	K.TYLPAVDEK.L	[62-70]
	High	P02655		Apolipoprotein C-II OS=Homo sapiens OX=9606 GN=APOC2 PE=1 SV=1	[K].STAAMSTYTGIFTDQVLSVLK.[G]		1	2.86	2233.14	745.052	3	143.288	143.51	Unambiguous	10	0.167	0.823033	3.05	15208.5	128014	122.06	93.09	Not Found	Peak Found	Peak Found	Peak Found	High	Peak Found	Not Found	Peak Found	Peak Found	Peak Found	High	Peak Found	High	High	Peak Found	High	Peak Found	High	High	Peak Found	Peak Found	Peak Found	High		5751.97	13335	17345.3
		Protein FDR Confidence: Combined		Accession	Description	Coverage [%]	# PSMs	Abundance Ratio: (D1 COVID) / (Control)	Abundance Ratio Variability [%]: (D1 COVID) / (Control)	Abundances (Grouped): D1 COVID	Abundances (Grouped): Control	Abundances (Grouped) CV [%]: D1 COVID	Abundances (Grouped) CV [%]: Control	# Unique Peptides	# Razor Peptides	Abundance: F3: Sample, D1 COVID	Abundance: F13: Sample, D1 COVID	Abundance: F15: Sample, D1 COVID	Abundance: F26: Sample, D1 COVID	Abundance: F28: Sample, D1 COVID	Abundance: F30: Sample, D1 COVID	Abundance: F33: Sample, D1 COVID	Abundance: F36: Sample, D1 COVID	Abundance: F1: Sample, Control	Abundance: F2: Sample, Control	Abundance: F7: Sample, Control	Abundance: F8: Sample, Control	Abundance: F9: Sample, Control	Abundance: F10: Sample, Control	Abundance: F11: Sample, Control	Abundance: F12: Sample, Control	Abundance: F19: Sample, Control	Abundance: F20: Sample, Control	Abundance: F21: Sample, Control	Abundance: F22: Sample, Control	Abundance: F23: Sample, Control	Abundance: F24: Sample, Control	Abundance: F25: Sample, Control	Quan Usage	Sequence in Protein	Positions in Protein
		High		P02655	Apolipoprotein C-II OS=Homo sapiens OX=9606 GN=APOC2 PE=1 SV=1	59	93	0.118	1.42	685437	8.51047e+06	66.22	86.96	8	0	6666.03	693101	1.17694e+06	677857	1.85913e+06	550610	578998	1.07059e+06	1.16631e+06	3.8837e+06	2.01282e+07	7.80289e+06	1.27997e+07	3.38814e+07	9.25129e+06	1.17462e+07	8.51047e+06	1.65362e+07	1.50914e+07	152280	2.91744e+06	1.85995e+06	6.99004e+06	Used	K.STAAMSTYTGIFTDQVLSVLK.G	[78-98]
	High	P02655		Apolipoprotein C-II OS=Homo sapiens OX=9606 GN=APOC2 PE=1 SV=1	[K].STAAMSTYTGIFTDQVLSVLKGEE.[-]		1	2.29	2548.25	850.088	3	145.391	145.83	Unambiguous	12	0.104	0.714974	1.22	116128	1.44356e+06	151.39	120.75	Not Found	Peak Found	Peak Found	Peak Found	High	Peak Found	Peak Found	High	High	High	High	High	High	High	Peak Found	High	Peak Found	High	Peak Found	Peak Found	Peak Found	Peak Found	High		43880.5	48366.1	166526
		Protein FDR Confidence: Combined		Accession	Description	Coverage [%]	# PSMs	Abundance Ratio: (D1 COVID) / (Control)	Abundance Ratio Variability [%]: (D1 COVID) / (Control)	Abundances (Grouped): D1 COVID	Abundances (Grouped): Control	Abundances (Grouped) CV [%]: D1 COVID	Abundances (Grouped) CV [%]: Control	# Unique Peptides	# Razor Peptides	Abundance: F3: Sample, D1 COVID	Abundance: F13: Sample, D1 COVID	Abundance: F15: Sample, D1 COVID	Abundance: F26: Sample, D1 COVID	Abundance: F28: Sample, D1 COVID	Abundance: F30: Sample, D1 COVID	Abundance: F33: Sample, D1 COVID	Abundance: F36: Sample, D1 COVID	Abundance: F1: Sample, Control	Abundance: F2: Sample, Control	Abundance: F7: Sample, Control	Abundance: F8: Sample, Control	Abundance: F9: Sample, Control	Abundance: F10: Sample, Control	Abundance: F11: Sample, Control	Abundance: F12: Sample, Control	Abundance: F19: Sample, Control	Abundance: F20: Sample, Control	Abundance: F21: Sample, Control	Abundance: F22: Sample, Control	Abundance: F23: Sample, Control	Abundance: F24: Sample, Control	Abundance: F25: Sample, Control	Quan Usage	Sequence in Protein	Positions in Protein
		High		P02655	Apolipoprotein C-II OS=Homo sapiens OX=9606 GN=APOC2 PE=1 SV=1	59	93	0.118	1.42	685437	8.51047e+06	66.22	86.96	8	0	6666.03	693101	1.17694e+06	677857	1.85913e+06	550610	578998	1.07059e+06	1.16631e+06	3.8837e+06	2.01282e+07	7.80289e+06	1.27997e+07	3.38814e+07	9.25129e+06	1.17462e+07	8.51047e+06	1.65362e+07	1.50914e+07	152280	2.91744e+06	1.85995e+06	6.99004e+06	Used	K.STAAMSTYTGIFTDQVLSVLKGEE.-	[78-101]
	High	P02655		Apolipoprotein C-II OS=Homo sapiens OX=9606 GN=APOC2 PE=1 SV=1	[K].STAAMSTYTGIFTDQVLSVLKGEE.[-]	1xOxidation [M5]	1	1.51	2564.24	855.419	3	145.545	143.17	Unambiguous	13	0.128	0.75995	1.76	16234	203305	112.21	93.3	Not Found	Peak Found	Peak Found	Peak Found	Peak Found	Peak Found	Peak Found	High	Peak Found	Peak Found	High	High	High	High	Peak Found	High	High	High	Peak Found	Peak Found	Peak Found	Peak Found	High		9347.13	16234	35114.1
		Protein FDR Confidence: Combined		Accession	Description	Coverage [%]	# PSMs	Abundance Ratio: (D1 COVID) / (Control)	Abundance Ratio Variability [%]: (D1 COVID) / (Control)	Abundances (Grouped): D1 COVID	Abundances (Grouped): Control	Abundances (Grouped) CV [%]: D1 COVID	Abundances (Grouped) CV [%]: Control	# Unique Peptides	# Razor Peptides	Abundance: F3: Sample, D1 COVID	Abundance: F13: Sample, D1 COVID	Abundance: F15: Sample, D1 COVID	Abundance: F26: Sample, D1 COVID	Abundance: F28: Sample, D1 COVID	Abundance: F30: Sample, D1 COVID	Abundance: F33: Sample, D1 COVID	Abundance: F36: Sample, D1 COVID	Abundance: F1: Sample, Control	Abundance: F2: Sample, Control	Abundance: F7: Sample, Control	Abundance: F8: Sample, Control	Abundance: F9: Sample, Control	Abundance: F10: Sample, Control	Abundance: F11: Sample, Control	Abundance: F12: Sample, Control	Abundance: F19: Sample, Control	Abundance: F20: Sample, Control	Abundance: F21: Sample, Control	Abundance: F22: Sample, Control	Abundance: F23: Sample, Control	Abundance: F24: Sample, Control	Abundance: F25: Sample, Control	Quan Usage	Sequence in Protein	Positions in Protein
		High		P02655	Apolipoprotein C-II OS=Homo sapiens OX=9606 GN=APOC2 PE=1 SV=1	59	93	0.118	1.42	685437	8.51047e+06	66.22	86.96	8	0	6666.03	693101	1.17694e+06	677857	1.85913e+06	550610	578998	1.07059e+06	1.16631e+06	3.8837e+06	2.01282e+07	7.80289e+06	1.27997e+07	3.38814e+07	9.25129e+06	1.17462e+07	8.51047e+06	1.65362e+07	1.50914e+07	152280	2.91744e+06	1.85995e+06	6.99004e+06	Used	K.STAAMSTYTGIFTDQVLSVLKGEE.-	[78-101]
	High	P02655		Apolipoprotein C-II OS=Homo sapiens OX=9606 GN=APOC2 PE=1 SV=1	[K].TAAQNLYEK.[T]		1	2.62	1037.53	519.267	2	25.0507	25.66	Unambiguous	12	0.098	0.698136	0.7	98722.5	1.36415e+06	38.05	73.43	Not Found	Peak Found	Peak Found	Peak Found	Not Found	Peak Found	Not Found	High	Not Found	High	High	High	High	High	High	High	High	High	High	Peak Found	Peak Found	Peak Found	High		98722.5	203379	96904.2
		Protein FDR Confidence: Combined		Accession	Description	Coverage [%]	# PSMs	Abundance Ratio: (D1 COVID) / (Control)	Abundance Ratio Variability [%]: (D1 COVID) / (Control)	Abundances (Grouped): D1 COVID	Abundances (Grouped): Control	Abundances (Grouped) CV [%]: D1 COVID	Abundances (Grouped) CV [%]: Control	# Unique Peptides	# Razor Peptides	Abundance: F3: Sample, D1 COVID	Abundance: F13: Sample, D1 COVID	Abundance: F15: Sample, D1 COVID	Abundance: F26: Sample, D1 COVID	Abundance: F28: Sample, D1 COVID	Abundance: F30: Sample, D1 COVID	Abundance: F33: Sample, D1 COVID	Abundance: F36: Sample, D1 COVID	Abundance: F1: Sample, Control	Abundance: F2: Sample, Control	Abundance: F7: Sample, Control	Abundance: F8: Sample, Control	Abundance: F9: Sample, Control	Abundance: F10: Sample, Control	Abundance: F11: Sample, Control	Abundance: F12: Sample, Control	Abundance: F19: Sample, Control	Abundance: F20: Sample, Control	Abundance: F21: Sample, Control	Abundance: F22: Sample, Control	Abundance: F23: Sample, Control	Abundance: F24: Sample, Control	Abundance: F25: Sample, Control	Quan Usage	Sequence in Protein	Positions in Protein
		High		P02655	Apolipoprotein C-II OS=Homo sapiens OX=9606 GN=APOC2 PE=1 SV=1	59	93	0.118	1.42	685437	8.51047e+06	66.22	86.96	8	0	6666.03	693101	1.17694e+06	677857	1.85913e+06	550610	578998	1.07059e+06	1.16631e+06	3.8837e+06	2.01282e+07	7.80289e+06	1.27997e+07	3.38814e+07	9.25129e+06	1.17462e+07	8.51047e+06	1.65362e+07	1.50914e+07	152280	2.91744e+06	1.85995e+06	6.99004e+06	Used	K.TAAQNLYEK.T	[53-61]
	High	P02655		Apolipoprotein C-II OS=Homo sapiens OX=9606 GN=APOC2 PE=1 SV=1	[K].ESLSSYWESAKTAAQNLYEK.[T]		1	1.02	2305.1	769.039	3	117.29	117.06	Unambiguous	1	0.01	6.33654e-17			36656.3		92.23	Not Found	Not Found	Not Found	Not Found	Not Found	Not Found	Not Found	Not Found	Not Found	Not Found	Not Found	Peak Found	Not Found	Peak Found	Not Found	Peak Found	Peak Found	Peak Found	High	Not Found	Not Found	Not Found	Peak Found
		Protein FDR Confidence: Combined		Accession	Description	Coverage [%]	# PSMs	Abundance Ratio: (D1 COVID) / (Control)	Abundance Ratio Variability [%]: (D1 COVID) / (Control)	Abundances (Grouped): D1 COVID	Abundances (Grouped): Control	Abundances (Grouped) CV [%]: D1 COVID	Abundances (Grouped) CV [%]: Control	# Unique Peptides	# Razor Peptides	Abundance: F3: Sample, D1 COVID	Abundance: F13: Sample, D1 COVID	Abundance: F15: Sample, D1 COVID	Abundance: F26: Sample, D1 COVID	Abundance: F28: Sample, D1 COVID	Abundance: F30: Sample, D1 COVID	Abundance: F33: Sample, D1 COVID	Abundance: F36: Sample, D1 COVID	Abundance: F1: Sample, Control	Abundance: F2: Sample, Control	Abundance: F7: Sample, Control	Abundance: F8: Sample, Control	Abundance: F9: Sample, Control	Abundance: F10: Sample, Control	Abundance: F11: Sample, Control	Abundance: F12: Sample, Control	Abundance: F19: Sample, Control	Abundance: F20: Sample, Control	Abundance: F21: Sample, Control	Abundance: F22: Sample, Control	Abundance: F23: Sample, Control	Abundance: F24: Sample, Control	Abundance: F25: Sample, Control	Quan Usage	Sequence in Protein	Positions in Protein
		High		P02655	Apolipoprotein C-II OS=Homo sapiens OX=9606 GN=APOC2 PE=1 SV=1	59	93	0.118	1.42	685437	8.51047e+06	66.22	86.96	8	0	6666.03	693101	1.17694e+06	677857	1.85913e+06	550610	578998	1.07059e+06	1.16631e+06	3.8837e+06	2.01282e+07	7.80289e+06	1.27997e+07	3.38814e+07	9.25129e+06	1.17462e+07	8.51047e+06	1.65362e+07	1.50914e+07	152280	2.91744e+06	1.85995e+06	6.99004e+06	Used	K.ESLSSYWESAKTAAQNLYEK.T	[42-61]
	High	P02655		Apolipoprotein C-II OS=Homo sapiens OX=9606 GN=APOC2 PE=1 SV=1	[K].ESLSSYWESAK.[T]		1	2.52	1286.59	643.799	2	78.0181	76.65	Unambiguous	12	0.137	0.78173	1.69	312801	2.37469e+06	22.7	87.92	Not Found	High	High	Not Found	Not Found	High	Not Found	High	High	High	High	Peak Found	High	Peak Found	High	High	Peak Found	High	Peak Found	Peak Found	Peak Found	High	Peak Found		249448	393784
		Protein FDR Confidence: Combined		Accession	Description	Coverage [%]	# PSMs	Abundance Ratio: (D1 COVID) / (Control)	Abundance Ratio Variability [%]: (D1 COVID) / (Control)	Abundances (Grouped): D1 COVID	Abundances (Grouped): Control	Abundances (Grouped) CV [%]: D1 COVID	Abundances (Grouped) CV [%]: Control	# Unique Peptides	# Razor Peptides	Abundance: F3: Sample, D1 COVID	Abundance: F13: Sample, D1 COVID	Abundance: F15: Sample, D1 COVID	Abundance: F26: Sample, D1 COVID	Abundance: F28: Sample, D1 COVID	Abundance: F30: Sample, D1 COVID	Abundance: F33: Sample, D1 COVID	Abundance: F36: Sample, D1 COVID	Abundance: F1: Sample, Control	Abundance: F2: Sample, Control	Abundance: F7: Sample, Control	Abundance: F8: Sample, Control	Abundance: F9: Sample, Control	Abundance: F10: Sample, Control	Abundance: F11: Sample, Control	Abundance: F12: Sample, Control	Abundance: F19: Sample, Control	Abundance: F20: Sample, Control	Abundance: F21: Sample, Control	Abundance: F22: Sample, Control	Abundance: F23: Sample, Control	Abundance: F24: Sample, Control	Abundance: F25: Sample, Control	Quan Usage	Sequence in Protein	Positions in Protein
		High		P02655	Apolipoprotein C-II OS=Homo sapiens OX=9606 GN=APOC2 PE=1 SV=1	59	93	0.118	1.42	685437	8.51047e+06	66.22	86.96	8	0	6666.03	693101	1.17694e+06	677857	1.85913e+06	550610	578998	1.07059e+06	1.16631e+06	3.8837e+06	2.01282e+07	7.80289e+06	1.27997e+07	3.38814e+07	9.25129e+06	1.17462e+07	8.51047e+06	1.65362e+07	1.50914e+07	152280	2.91744e+06	1.85995e+06	6.99004e+06	Used	K.ESLSSYWESAK.T	[42-52]
High	P02656	Apolipoprotein C-III	S=Homo sapiens	43	201	0.077	0.59	6.14467e+06	7.92047e+07	67.3	59.54	6	0	33460.9	4.52702e+06	9.42876e+06	6.89785e+06	5.90036e+06	5.29232e+06	1.60974e+07	6.39909e+06	1.69212e+07	4.2604e+07	1.4684e+08	8.26582e+07	9.89228e+07	1.45847e+08	1.00524e+08	7.69314e+07	5.60483e+07	1.25858e+08	1.29124e+08	2.0998e+06	4.99085e+07	2.12991e+07	7.92047e+07
	Confidence	Master Protein Accessions		Master Protein Descriptions	Annotated Sequence	Modifications	# Protein Groups	XCorr (by Search Engine): Sequest HT	Theo. MH+ [Da]	m/z [Da] (by Search Engine): Sequest HT	Charge (by Search Engine): Sequest HT	RT [min] (by Search Engine): Sequest HT	Top Apex RT [min]	PSM Ambiguity	# PSMs	Abundance Ratio: (D1 COVID) / (Control)	Abundance Ratio Adj. P-Value: (D1 COVID) / (Control)	Abundance Ratio Variability [%]: (D1 COVID) / (Control)	Abundances (Grouped): D1 COVID	Abundances (Grouped): Control	Abundances (Grouped) CV [%]: D1 COVID	Abundances (Grouped) CV [%]: Control	Found in Sample: [S3] F3: Sample, D1 COVID	Found in Sample: [S13] F13: Sample, D1 COVID	Found in Sample: [S15] F15: Sample, D1 COVID	Found in Sample: [S26] F26: Sample, D1 COVID	Found in Sample: [S28] F28: Sample, D1 COVID	Found in Sample: [S30] F30: Sample, D1 COVID	Found in Sample: [S33] F33: Sample, D1 COVID	Found in Sample: [S36] F36: Sample, D1 COVID	Found in Sample: [S1] F1: Sample, Control	Found in Sample: [S2] F2: Sample, Control	Found in Sample: [S7] F7: Sample, Control	Found in Sample: [S8] F8: Sample, Control	Found in Sample: [S9] F9: Sample, Control	Found in Sample: [S10] F10: Sample, Control	Found in Sample: [S11] F11: Sample, Control	Found in Sample: [S12] F12: Sample, Control	Found in Sample: [S19] F19: Sample, Control	Found in Sample: [S20] F20: Sample, Control	Found in Sample: [S21] F21: Sample, Control	Found in Sample: [S22] F22: Sample, Control	Found in Sample: [S23] F23: Sample, Control	Found in Sample: [S24] F24: Sample, Control	Found in Sample: [S25] F25: Sample, Control	Abundance: F3: Sample, D1 COVID	Abundance: F13: Sample, D1 COVID	Abundance: F15: Sample, D1 COVID	Abundance: F26: Sample, D1 COVID
	High	P02656		Apolipoprotein C-III OS=Homo sapiens OX=9606 GN=APOC3 PE=1 SV=1	[K].TAKDALSSVQESQVAQQAR.[G]		1	5.21	2017.03	673.016	3	51.6637	51.5	Unambiguous	47	0.112	0.738204	1.22	754958	9.5304e+06	109.6	66.3	Not Found	Peak Found	High	High	Not Found	High	High	High	Peak Found	High	High	High	High	High	High	High	High	High	High	High	High	High	High		657136	1.47468e+06	572746
		Protein FDR Confidence: Combined		Accession	Description	Coverage [%]	# PSMs	Abundance Ratio: (D1 COVID) / (Control)	Abundance Ratio Variability [%]: (D1 COVID) / (Control)	Abundances (Grouped): D1 COVID	Abundances (Grouped): Control	Abundances (Grouped) CV [%]: D1 COVID	Abundances (Grouped) CV [%]: Control	# Unique Peptides	# Razor Peptides	Abundance: F3: Sample, D1 COVID	Abundance: F13: Sample, D1 COVID	Abundance: F15: Sample, D1 COVID	Abundance: F26: Sample, D1 COVID	Abundance: F28: Sample, D1 COVID	Abundance: F30: Sample, D1 COVID	Abundance: F33: Sample, D1 COVID	Abundance: F36: Sample, D1 COVID	Abundance: F1: Sample, Control	Abundance: F2: Sample, Control	Abundance: F7: Sample, Control	Abundance: F8: Sample, Control	Abundance: F9: Sample, Control	Abundance: F10: Sample, Control	Abundance: F11: Sample, Control	Abundance: F12: Sample, Control	Abundance: F19: Sample, Control	Abundance: F20: Sample, Control	Abundance: F21: Sample, Control	Abundance: F22: Sample, Control	Abundance: F23: Sample, Control	Abundance: F24: Sample, Control	Abundance: F25: Sample, Control	Quan Usage	Sequence in Protein	Positions in Protein
		High		P02656	Apolipoprotein C-III OS=Homo sapiens OX=9606 GN=APOC3 PE=1 SV=1	43	201	0.077	0.59	6.14467e+06	7.92047e+07	67.3	59.54	6	0	33460.9	4.52702e+06	9.42876e+06	6.89785e+06	5.90036e+06	5.29232e+06	1.60974e+07	6.39909e+06	1.69212e+07	4.2604e+07	1.4684e+08	8.26582e+07	9.89228e+07	1.45847e+08	1.00524e+08	7.69314e+07	5.60483e+07	1.25858e+08	1.29124e+08	2.0998e+06	4.99085e+07	2.12991e+07	7.92047e+07	Used	K.TAKDALSSVQESQVAQQAR.G	[42-60]
	High	P02656		Apolipoprotein C-III OS=Homo sapiens OX=9606 GN=APOC3 PE=1 SV=1	[K].DALSSVQESQVAQQAR.[G]		1	3.8	1716.85	572.955	3	64.028	63.53	Unambiguous	101	0.097	0.697564	0.63	5.34353e+06	6.09263e+07	41.39	59	Not Found	High	High	High	High	Peak Found	High	High	High	High	High	High	High	High	High	High	High	High	High	Peak Found	High	High	High		3.7427e+06	7.58465e+06	5.82953e+06
		Protein FDR Confidence: Combined		Accession	Description	Coverage [%]	# PSMs	Abundance Ratio: (D1 COVID) / (Control)	Abundance Ratio Variability [%]: (D1 COVID) / (Control)	Abundances (Grouped): D1 COVID	Abundances (Grouped): Control	Abundances (Grouped) CV [%]: D1 COVID	Abundances (Grouped) CV [%]: Control	# Unique Peptides	# Razor Peptides	Abundance: F3: Sample, D1 COVID	Abundance: F13: Sample, D1 COVID	Abundance: F15: Sample, D1 COVID	Abundance: F26: Sample, D1 COVID	Abundance: F28: Sample, D1 COVID	Abundance: F30: Sample, D1 COVID	Abundance: F33: Sample, D1 COVID	Abundance: F36: Sample, D1 COVID	Abundance: F1: Sample, Control	Abundance: F2: Sample, Control	Abundance: F7: Sample, Control	Abundance: F8: Sample, Control	Abundance: F9: Sample, Control	Abundance: F10: Sample, Control	Abundance: F11: Sample, Control	Abundance: F12: Sample, Control	Abundance: F19: Sample, Control	Abundance: F20: Sample, Control	Abundance: F21: Sample, Control	Abundance: F22: Sample, Control	Abundance: F23: Sample, Control	Abundance: F24: Sample, Control	Abundance: F25: Sample, Control	Quan Usage	Sequence in Protein	Positions in Protein
		High		P02656	Apolipoprotein C-III OS=Homo sapiens OX=9606 GN=APOC3 PE=1 SV=1	43	201	0.077	0.59	6.14467e+06	7.92047e+07	67.3	59.54	6	0	33460.9	4.52702e+06	9.42876e+06	6.89785e+06	5.90036e+06	5.29232e+06	1.60974e+07	6.39909e+06	1.69212e+07	4.2604e+07	1.4684e+08	8.26582e+07	9.89228e+07	1.45847e+08	1.00524e+08	7.69314e+07	5.60483e+07	1.25858e+08	1.29124e+08	2.0998e+06	4.99085e+07	2.12991e+07	7.92047e+07	Used	K.DALSSVQESQVAQQAR.G	[45-60]
	High	P02656		Apolipoprotein C-III OS=Homo sapiens OX=9606 GN=APOC3 PE=1 SV=1	[R].GWVTDGFSSLKDYWSTVK.[D]		1	5.25	2076.01	692.673	3	135.066	135.02	Unambiguous	22	0.058	0.485836	0.49	26095.8	1.09155e+06	162.36	130.78	Not Found	Not Found	Not Found	Peak Found	High	Not Found	Peak Found	Not Found	Peak Found	Peak Found	High	High	High	High	Peak Found	High	High	High	High	Not Found	Peak Found	High	High				4203.1
		Protein FDR Confidence: Combined		Accession	Description	Coverage [%]	# PSMs	Abundance Ratio: (D1 COVID) / (Control)	Abundance Ratio Variability [%]: (D1 COVID) / (Control)	Abundances (Grouped): D1 COVID	Abundances (Grouped): Control	Abundances (Grouped) CV [%]: D1 COVID	Abundances (Grouped) CV [%]: Control	# Unique Peptides	# Razor Peptides	Abundance: F3: Sample, D1 COVID	Abundance: F13: Sample, D1 COVID	Abundance: F15: Sample, D1 COVID	Abundance: F26: Sample, D1 COVID	Abundance: F28: Sample, D1 COVID	Abundance: F30: Sample, D1 COVID	Abundance: F33: Sample, D1 COVID	Abundance: F36: Sample, D1 COVID	Abundance: F1: Sample, Control	Abundance: F2: Sample, Control	Abundance: F7: Sample, Control	Abundance: F8: Sample, Control	Abundance: F9: Sample, Control	Abundance: F10: Sample, Control	Abundance: F11: Sample, Control	Abundance: F12: Sample, Control	Abundance: F19: Sample, Control	Abundance: F20: Sample, Control	Abundance: F21: Sample, Control	Abundance: F22: Sample, Control	Abundance: F23: Sample, Control	Abundance: F24: Sample, Control	Abundance: F25: Sample, Control	Quan Usage	Sequence in Protein	Positions in Protein
		High		P02656	Apolipoprotein C-III OS=Homo sapiens OX=9606 GN=APOC3 PE=1 SV=1	43	201	0.077	0.59	6.14467e+06	7.92047e+07	67.3	59.54	6	0	33460.9	4.52702e+06	9.42876e+06	6.89785e+06	5.90036e+06	5.29232e+06	1.60974e+07	6.39909e+06	1.69212e+07	4.2604e+07	1.4684e+08	8.26582e+07	9.89228e+07	1.45847e+08	1.00524e+08	7.69314e+07	5.60483e+07	1.25858e+08	1.29124e+08	2.0998e+06	4.99085e+07	2.12991e+07	7.92047e+07	Used	R.GWVTDGFSSLKDYWSTVK.D	[61-78]
	High	P02656		Apolipoprotein C-III OS=Homo sapiens OX=9606 GN=APOC3 PE=1 SV=1	[K].HATKTAKDALSSVQESQVAQQAR.[G]		1	2.87	2454.27	614.323	4	44.2346	42.65	Unambiguous	3	0.139	0.788532	1.5	22056.7	231866	60.7	51.75	Not Found	Peak Found	Peak Found	Not Found	Not Found	Not Found	Not Found	Peak Found	Not Found	Not Found	Peak Found	Peak Found	Peak Found	High	High	Peak Found	Peak Found	Peak Found	Peak Found	High	Peak Found	Not Found	Peak Found		17888.3	51983.9
		Protein FDR Confidence: Combined		Accession	Description	Coverage [%]	# PSMs	Abundance Ratio: (D1 COVID) / (Control)	Abundance Ratio Variability [%]: (D1 COVID) / (Control)	Abundances (Grouped): D1 COVID	Abundances (Grouped): Control	Abundances (Grouped) CV [%]: D1 COVID	Abundances (Grouped) CV [%]: Control	# Unique Peptides	# Razor Peptides	Abundance: F3: Sample, D1 COVID	Abundance: F13: Sample, D1 COVID	Abundance: F15: Sample, D1 COVID	Abundance: F26: Sample, D1 COVID	Abundance: F28: Sample, D1 COVID	Abundance: F30: Sample, D1 COVID	Abundance: F33: Sample, D1 COVID	Abundance: F36: Sample, D1 COVID	Abundance: F1: Sample, Control	Abundance: F2: Sample, Control	Abundance: F7: Sample, Control	Abundance: F8: Sample, Control	Abundance: F9: Sample, Control	Abundance: F10: Sample, Control	Abundance: F11: Sample, Control	Abundance: F12: Sample, Control	Abundance: F19: Sample, Control	Abundance: F20: Sample, Control	Abundance: F21: Sample, Control	Abundance: F22: Sample, Control	Abundance: F23: Sample, Control	Abundance: F24: Sample, Control	Abundance: F25: Sample, Control	Quan Usage	Sequence in Protein	Positions in Protein
		High		P02656	Apolipoprotein C-III OS=Homo sapiens OX=9606 GN=APOC3 PE=1 SV=1	43	201	0.077	0.59	6.14467e+06	7.92047e+07	67.3	59.54	6	0	33460.9	4.52702e+06	9.42876e+06	6.89785e+06	5.90036e+06	5.29232e+06	1.60974e+07	6.39909e+06	1.69212e+07	4.2604e+07	1.4684e+08	8.26582e+07	9.89228e+07	1.45847e+08	1.00524e+08	7.69314e+07	5.60483e+07	1.25858e+08	1.29124e+08	2.0998e+06	4.99085e+07	2.12991e+07	7.92047e+07	Used	K.HATKTAKDALSSVQESQVAQQAR.G	[38-60]
	High	P02656		Apolipoprotein C-III OS=Homo sapiens OX=9606 GN=APOC3 PE=1 SV=1	[R].GWVTDGFSSLKDYWSTVKDK.[F]		1	4.81	2319.13	580.538	4	122.836	124.08	Unambiguous	14	0.038	0.302049	0.17	21504.3	560513		110.9	Peak Found	Not Found	Not Found	Not Found	Not Found	Not Found	Not Found	Not Found	Not Found	Not Found	Peak Found	High	High	High	Not Found	Peak Found	High	High	Peak Found	Not Found	Not Found	Not Found	High	21504.3
		Protein FDR Confidence: Combined		Accession	Description	Coverage [%]	# PSMs	Abundance Ratio: (D1 COVID) / (Control)	Abundance Ratio Variability [%]: (D1 COVID) / (Control)	Abundances (Grouped): D1 COVID	Abundances (Grouped): Control	Abundances (Grouped) CV [%]: D1 COVID	Abundances (Grouped) CV [%]: Control	# Unique Peptides	# Razor Peptides	Abundance: F3: Sample, D1 COVID	Abundance: F13: Sample, D1 COVID	Abundance: F15: Sample, D1 COVID	Abundance: F26: Sample, D1 COVID	Abundance: F28: Sample, D1 COVID	Abundance: F30: Sample, D1 COVID	Abundance: F33: Sample, D1 COVID	Abundance: F36: Sample, D1 COVID	Abundance: F1: Sample, Control	Abundance: F2: Sample, Control	Abundance: F7: Sample, Control	Abundance: F8: Sample, Control	Abundance: F9: Sample, Control	Abundance: F10: Sample, Control	Abundance: F11: Sample, Control	Abundance: F12: Sample, Control	Abundance: F19: Sample, Control	Abundance: F20: Sample, Control	Abundance: F21: Sample, Control	Abundance: F22: Sample, Control	Abundance: F23: Sample, Control	Abundance: F24: Sample, Control	Abundance: F25: Sample, Control	Quan Usage	Sequence in Protein	Positions in Protein
		High		P02656	Apolipoprotein C-III OS=Homo sapiens OX=9606 GN=APOC3 PE=1 SV=1	43	201	0.077	0.59	6.14467e+06	7.92047e+07	67.3	59.54	6	0	33460.9	4.52702e+06	9.42876e+06	6.89785e+06	5.90036e+06	5.29232e+06	1.60974e+07	6.39909e+06	1.69212e+07	4.2604e+07	1.4684e+08	8.26582e+07	9.89228e+07	1.45847e+08	1.00524e+08	7.69314e+07	5.60483e+07	1.25858e+08	1.29124e+08	2.0998e+06	4.99085e+07	2.12991e+07	7.92047e+07	Used	R.GWVTDGFSSLKDYWSTVKDK.F	[61-80]
	High	P02656		Apolipoprotein C-III OS=Homo sapiens OX=9606 GN=APOC3 PE=1 SV=1	[R].GWVTDGFSSLK.[D]		1	2.57	1196.59	598.801	2	95.7919	96.4	Unambiguous	14	0.036	0.274492	0.16	147675	4.21944e+06	88.07	54.93	Peak Found	Peak Found	High	Peak Found	High	High	Peak Found	Peak Found	Peak Found	High	High	High	High	High	High	Peak Found	High	High	Peak Found	Not Found	High	Peak Found	Peak Found	11956.6	109295	317442	491372
		Protein FDR Confidence: Combined		Accession	Description	Coverage [%]	# PSMs	Abundance Ratio: (D1 COVID) / (Control)	Abundance Ratio Variability [%]: (D1 COVID) / (Control)	Abundances (Grouped): D1 COVID	Abundances (Grouped): Control	Abundances (Grouped) CV [%]: D1 COVID	Abundances (Grouped) CV [%]: Control	# Unique Peptides	# Razor Peptides	Abundance: F3: Sample, D1 COVID	Abundance: F13: Sample, D1 COVID	Abundance: F15: Sample, D1 COVID	Abundance: F26: Sample, D1 COVID	Abundance: F28: Sample, D1 COVID	Abundance: F30: Sample, D1 COVID	Abundance: F33: Sample, D1 COVID	Abundance: F36: Sample, D1 COVID	Abundance: F1: Sample, Control	Abundance: F2: Sample, Control	Abundance: F7: Sample, Control	Abundance: F8: Sample, Control	Abundance: F9: Sample, Control	Abundance: F10: Sample, Control	Abundance: F11: Sample, Control	Abundance: F12: Sample, Control	Abundance: F19: Sample, Control	Abundance: F20: Sample, Control	Abundance: F21: Sample, Control	Abundance: F22: Sample, Control	Abundance: F23: Sample, Control	Abundance: F24: Sample, Control	Abundance: F25: Sample, Control	Quan Usage	Sequence in Protein	Positions in Protein
		High		P02656	Apolipoprotein C-III OS=Homo sapiens OX=9606 GN=APOC3 PE=1 SV=1	43	201	0.077	0.59	6.14467e+06	7.92047e+07	67.3	59.54	6	0	33460.9	4.52702e+06	9.42876e+06	6.89785e+06	5.90036e+06	5.29232e+06	1.60974e+07	6.39909e+06	1.69212e+07	4.2604e+07	1.4684e+08	8.26582e+07	9.89228e+07	1.45847e+08	1.00524e+08	7.69314e+07	5.60483e+07	1.25858e+08	1.29124e+08	2.0998e+06	4.99085e+07	2.12991e+07	7.92047e+07	Used	R.GWVTDGFSSLK.D	[61-71]
High	P55056	Apolipoprotein C-IV	S=Homo sapiens	29	10	0.083	0.55	14301.8	166021	44.2	85.21	3	0		8209.79	14301.8					21036			238554	202823	151855	469401	63049.1	166021	61536.3	717840	128231		121310		212598
	Confidence	Master Protein Accessions		Master Protein Descriptions	Annotated Sequence	Modifications	# Protein Groups	XCorr (by Search Engine): Sequest HT	Theo. MH+ [Da]	m/z [Da] (by Search Engine): Sequest HT	Charge (by Search Engine): Sequest HT	RT [min] (by Search Engine): Sequest HT	Top Apex RT [min]	PSM Ambiguity	# PSMs	Abundance Ratio: (D1 COVID) / (Control)	Abundance Ratio Adj. P-Value: (D1 COVID) / (Control)	Abundance Ratio Variability [%]: (D1 COVID) / (Control)	Abundances (Grouped): D1 COVID	Abundances (Grouped): Control	Abundances (Grouped) CV [%]: D1 COVID	Abundances (Grouped) CV [%]: Control	Found in Sample: [S3] F3: Sample, D1 COVID	Found in Sample: [S13] F13: Sample, D1 COVID	Found in Sample: [S15] F15: Sample, D1 COVID	Found in Sample: [S26] F26: Sample, D1 COVID	Found in Sample: [S28] F28: Sample, D1 COVID	Found in Sample: [S30] F30: Sample, D1 COVID	Found in Sample: [S33] F33: Sample, D1 COVID	Found in Sample: [S36] F36: Sample, D1 COVID	Found in Sample: [S1] F1: Sample, Control	Found in Sample: [S2] F2: Sample, Control	Found in Sample: [S7] F7: Sample, Control	Found in Sample: [S8] F8: Sample, Control	Found in Sample: [S9] F9: Sample, Control	Found in Sample: [S10] F10: Sample, Control	Found in Sample: [S11] F11: Sample, Control	Found in Sample: [S12] F12: Sample, Control	Found in Sample: [S19] F19: Sample, Control	Found in Sample: [S20] F20: Sample, Control	Found in Sample: [S21] F21: Sample, Control	Found in Sample: [S22] F22: Sample, Control	Found in Sample: [S23] F23: Sample, Control	Found in Sample: [S24] F24: Sample, Control	Found in Sample: [S25] F25: Sample, Control	Abundance: F3: Sample, D1 COVID	Abundance: F13: Sample, D1 COVID	Abundance: F15: Sample, D1 COVID	Abundance: F26: Sample, D1 COVID
	High	P55056		Apolipoprotein C-IV OS=Homo sapiens OX=9606 GN=APOC4 PE=1 SV=1	[R].GFMQTYYDDHLR.[D]		1	2.36	1545.68	515.898	3	73.9271	74.43	Unambiguous	3	0.09	0.684585	0.82	5280.86	58395.5	83.33	76	Not Found	Peak Found	Peak Found	Not Found	Not Found	Not Found	Not Found	Peak Found	Not Found	Not Found	High	Peak Found	High	High	Peak Found	Peak Found	Peak Found	Peak Found	Peak Found	Not Found	Peak Found	Not Found	Peak Found		1764.34	5280.86
		Protein FDR Confidence: Combined		Accession	Description	Coverage [%]	# PSMs	Abundance Ratio: (D1 COVID) / (Control)	Abundance Ratio Variability [%]: (D1 COVID) / (Control)	Abundances (Grouped): D1 COVID	Abundances (Grouped): Control	Abundances (Grouped) CV [%]: D1 COVID	Abundances (Grouped) CV [%]: Control	# Unique Peptides	# Razor Peptides	Abundance: F3: Sample, D1 COVID	Abundance: F13: Sample, D1 COVID	Abundance: F15: Sample, D1 COVID	Abundance: F26: Sample, D1 COVID	Abundance: F28: Sample, D1 COVID	Abundance: F30: Sample, D1 COVID	Abundance: F33: Sample, D1 COVID	Abundance: F36: Sample, D1 COVID	Abundance: F1: Sample, Control	Abundance: F2: Sample, Control	Abundance: F7: Sample, Control	Abundance: F8: Sample, Control	Abundance: F9: Sample, Control	Abundance: F10: Sample, Control	Abundance: F11: Sample, Control	Abundance: F12: Sample, Control	Abundance: F19: Sample, Control	Abundance: F20: Sample, Control	Abundance: F21: Sample, Control	Abundance: F22: Sample, Control	Abundance: F23: Sample, Control	Abundance: F24: Sample, Control	Abundance: F25: Sample, Control	Quan Usage	Sequence in Protein	Positions in Protein
		High		P55056	Apolipoprotein C-IV OS=Homo sapiens OX=9606 GN=APOC4 PE=1 SV=1	29	10	0.083	0.55	14301.8	166021	44.2	85.21	3	0		8209.79	14301.8					21036			238554	202823	151855	469401	63049.1	166021	61536.3	717840	128231		121310		212598	Used	R.GFMQTYYDDHLR.D	[80-91]
	High	P55056		Apolipoprotein C-IV OS=Homo sapiens OX=9606 GN=APOC4 PE=1 SV=1	[R].DGWQWFWSPSTFR.[G]		1	1.36	1699.77	850.386	2	143.967	144.08	Unambiguous	5	0.01	6.33654e-17			15617.8		105.38	Not Found	Not Found	Not Found	Not Found	Not Found	Not Found	Not Found	Not Found	Not Found	Not Found	Peak Found	High	High	High	Not Found	Peak Found	Peak Found	High	Peak Found	Not Found	Not Found	Not Found	High
		Protein FDR Confidence: Combined		Accession	Description	Coverage [%]	# PSMs	Abundance Ratio: (D1 COVID) / (Control)	Abundance Ratio Variability [%]: (D1 COVID) / (Control)	Abundances (Grouped): D1 COVID	Abundances (Grouped): Control	Abundances (Grouped) CV [%]: D1 COVID	Abundances (Grouped) CV [%]: Control	# Unique Peptides	# Razor Peptides	Abundance: F3: Sample, D1 COVID	Abundance: F13: Sample, D1 COVID	Abundance: F15: Sample, D1 COVID	Abundance: F26: Sample, D1 COVID	Abundance: F28: Sample, D1 COVID	Abundance: F30: Sample, D1 COVID	Abundance: F33: Sample, D1 COVID	Abundance: F36: Sample, D1 COVID	Abundance: F1: Sample, Control	Abundance: F2: Sample, Control	Abundance: F7: Sample, Control	Abundance: F8: Sample, Control	Abundance: F9: Sample, Control	Abundance: F10: Sample, Control	Abundance: F11: Sample, Control	Abundance: F12: Sample, Control	Abundance: F19: Sample, Control	Abundance: F20: Sample, Control	Abundance: F21: Sample, Control	Abundance: F22: Sample, Control	Abundance: F23: Sample, Control	Abundance: F24: Sample, Control	Abundance: F25: Sample, Control	Quan Usage	Sequence in Protein	Positions in Protein
		High		P55056	Apolipoprotein C-IV OS=Homo sapiens OX=9606 GN=APOC4 PE=1 SV=1	29	10	0.083	0.55	14301.8	166021	44.2	85.21	3	0		8209.79	14301.8					21036			238554	202823	151855	469401	63049.1	166021	61536.3	717840	128231		121310		212598	Used	R.DGWQWFWSPSTFR.G	[67-79]
	High	P55056		Apolipoprotein C-IV OS=Homo sapiens OX=9606 GN=APOC4 PE=1 SV=1	[K].AWFLESKDSLLK.[K]		1	1.72	1436.78	479.598	3	96.873	95.82	Unambiguous	2	0.081	0.653699	0.41	8700.58	101223	17.42	92.71	Not Found	Peak Found	Peak Found	Not Found	Not Found	Not Found	Not Found	Peak Found	Not Found	Not Found	Peak Found	High	Peak Found	Peak Found	Peak Found	Peak Found	Peak Found	Peak Found	Peak Found	Not Found	High	Not Found	Peak Found		6445.44	9020.9
		Protein FDR Confidence: Combined		Accession	Description	Coverage [%]	# PSMs	Abundance Ratio: (D1 COVID) / (Control)	Abundance Ratio Variability [%]: (D1 COVID) / (Control)	Abundances (Grouped): D1 COVID	Abundances (Grouped): Control	Abundances (Grouped) CV [%]: D1 COVID	Abundances (Grouped) CV [%]: Control	# Unique Peptides	# Razor Peptides	Abundance: F3: Sample, D1 COVID	Abundance: F13: Sample, D1 COVID	Abundance: F15: Sample, D1 COVID	Abundance: F26: Sample, D1 COVID	Abundance: F28: Sample, D1 COVID	Abundance: F30: Sample, D1 COVID	Abundance: F33: Sample, D1 COVID	Abundance: F36: Sample, D1 COVID	Abundance: F1: Sample, Control	Abundance: F2: Sample, Control	Abundance: F7: Sample, Control	Abundance: F8: Sample, Control	Abundance: F9: Sample, Control	Abundance: F10: Sample, Control	Abundance: F11: Sample, Control	Abundance: F12: Sample, Control	Abundance: F19: Sample, Control	Abundance: F20: Sample, Control	Abundance: F21: Sample, Control	Abundance: F22: Sample, Control	Abundance: F23: Sample, Control	Abundance: F24: Sample, Control	Abundance: F25: Sample, Control	Quan Usage	Sequence in Protein	Positions in Protein
		High		P55056	Apolipoprotein C-IV OS=Homo sapiens OX=9606 GN=APOC4 PE=1 SV=1	29	10	0.083	0.55	14301.8	166021	44.2	85.21	3	0		8209.79	14301.8					21036			238554	202823	151855	469401	63049.1	166021	61536.3	717840	128231		121310		212598	Used	K.AWFLESKDSLLK.K	[99-110]
High	P05090	Apolipoprotein D	S=Homo sapiens	42	649	0.273	7.4	2.86426e+07	1.35358e+08	54	43.65	14	0	4.42604e+06	9.74878e+06	4.07214e+07	3.27409e+07	2.50572e+07	2.1307e+07	3.88127e+07	4.42951e+07	5.39272e+07	8.79488e+07	1.42031e+08	1.8169e+08	1.52702e+08	1.81209e+08	1.06444e+08	1.35358e+08	7.92585e+07	1.42498e+08	1.6047e+08	3.61335e+06	9.92356e+07	6.68747e+07	1.36765e+08
	Confidence	Master Protein Accessions		Master Protein Descriptions	Annotated Sequence	Modifications	# Protein Groups	XCorr (by Search Engine): Sequest HT	Theo. MH+ [Da]	m/z [Da] (by Search Engine): Sequest HT	Charge (by Search Engine): Sequest HT	RT [min] (by Search Engine): Sequest HT	Top Apex RT [min]	PSM Ambiguity	# PSMs	Abundance Ratio: (D1 COVID) / (Control)	Abundance Ratio Adj. P-Value: (D1 COVID) / (Control)	Abundance Ratio Variability [%]: (D1 COVID) / (Control)	Abundances (Grouped): D1 COVID	Abundances (Grouped): Control	Abundances (Grouped) CV [%]: D1 COVID	Abundances (Grouped) CV [%]: Control	Found in Sample: [S3] F3: Sample, D1 COVID	Found in Sample: [S13] F13: Sample, D1 COVID	Found in Sample: [S15] F15: Sample, D1 COVID	Found in Sample: [S26] F26: Sample, D1 COVID	Found in Sample: [S28] F28: Sample, D1 COVID	Found in Sample: [S30] F30: Sample, D1 COVID	Found in Sample: [S33] F33: Sample, D1 COVID	Found in Sample: [S36] F36: Sample, D1 COVID	Found in Sample: [S1] F1: Sample, Control	Found in Sample: [S2] F2: Sample, Control	Found in Sample: [S7] F7: Sample, Control	Found in Sample: [S8] F8: Sample, Control	Found in Sample: [S9] F9: Sample, Control	Found in Sample: [S10] F10: Sample, Control	Found in Sample: [S11] F11: Sample, Control	Found in Sample: [S12] F12: Sample, Control	Found in Sample: [S19] F19: Sample, Control	Found in Sample: [S20] F20: Sample, Control	Found in Sample: [S21] F21: Sample, Control	Found in Sample: [S22] F22: Sample, Control	Found in Sample: [S23] F23: Sample, Control	Found in Sample: [S24] F24: Sample, Control	Found in Sample: [S25] F25: Sample, Control	Abundance: F3: Sample, D1 COVID	Abundance: F13: Sample, D1 COVID	Abundance: F15: Sample, D1 COVID	Abundance: F26: Sample, D1 COVID
	High	P05090		Apolipoprotein D OS=Homo sapiens OX=9606 GN=APOD PE=1 SV=1	[K].NILTSNNIDVKK.[M]		1	3.78	1358.76	453.593	3	46.8808	46.8	Unambiguous	26	0.362	0.93385	5.62	2.33737e+06	5.96745e+06	49.73	36.07	Not Found	Peak Found	High	Not Found	Not Found	Not Found	High	High	High	High	High	High	High	High	High	High	High	High	High	Peak Found	High	Peak Found	High		538054	2.15775e+06
[truncated: 1,383 more rows]
[truncated: 22 more columns]

## Sheet: Quanti_proteins
Protein FDR Confidence	Accession	Protein names	Species	Exp. q-value: Combined	Coverage [%]	# PSMs	Abundance Ratio: (D1 COVID) / (Control)	Log (2) Abundance ratio (D1 COVID/Control)	Protein Abundance (D1 COVID)	SD Protein Abundance (D1 COVID)	% Patient (D1 COVID) with protein identified	Protein Abundance (Control)	SD Protein Abundance (Control)	% Patient (Control) with protein identified	Unique Peptides	Razor Peptides	Q peptides	Abundance: F3: Sample, D1 COVID	Abundance: F13: Sample, D1 COVID	Abundance: F15: Sample, D1 COVID	Abundance: F26: Sample, D1 COVID	Abundance: F28: Sample, D1 COVID	Abundance: F30: Sample, D1 COVID	Abundance: F33: Sample, D1 COVID	Abundance: F36: Sample, D1 COVID	Abundance: F1: Sample, Control	Abundance: F2: Sample, Control	Abundance: F7: Sample, Control	Abundance: F8: Sample, Control	Abundance: F9: Sample, Control	Abundance: F10: Sample, Control	Abundance: F11: Sample, Control	Abundance: F12: Sample, Control	Abundance: F19: Sample, Control	Abundance: F20: Sample, Control	Abundance: F21: Sample, Control	Abundance: F22: Sample, Control	Abundance: F23: Sample, Control	Abundance: F24: Sample, Control	Abundance: F25: Sample, Control
[truncated: 84 more rows]

[truncated: 1 more sheets: 32_Quanti_proteins]
