# Supplementary material for: Altered high-density lipoprotein composition and functions during severe COVID-19
Source: Sci Rep. 2021 Jan 27;11:2291. doi: 10.1038/s41598-021-81638-1 (PMC7841145; doi:10.1038/s41598-021-81638-1)
Supplement: Supplementary file 3 — Supplementary Information 3. [file 41598_2021_81638_MOESM3_ESM.xlsx]

## Sheet: D1 vs D7
			Day 1 vs Day 7
Protein FDR Confidence: Combined	Accession	Description	Species	Coverage [%]	# PSMs	Abundance Ratio: (D7) / (D1)	Log 2 (Abundance Ratio: (D7) / (D1))	Protein abundance (D1)	SD Protein abundance (D1)	% patients with the protein identified	Protein abundance (D7)	SD Protein abundance (D7)	% patients with the protein identified	# Unique Peptides	# Razor Peptides	p-values (D1 vs D7 COVID-19)
High	P02763	Alpha-1-acid glycoprotein 1	S=Homo sapiens	17	8	2.72769	1.44768	58678.4	48982.4	0.75	160056	222037	0.5	3	0	>0.9999	ns
High	P01009	Alpha-1-antitrypsin	S=Homo sapiens	40	63	1.64583	0.718813	2.11167e+06	943217	1	3.47545e+06	2.27196e+06	1	14	0	0.1250	ns
High	P02647	Apolipoprotein A-I	S=Homo sapiens	93	664	3.27471	1.71137	7.32135e+07	3.51188e+07	1	239752812	114495668	1	46	0	0.1250	ns
High	P02652	Apolipoprotein A-II	S=Homo sapiens	52	120	4.1698	2.05998	1.56251e+07	9.76362e+06	1	6.51538e+07	4.04443e+07	1	10	0	0.1250	ns
High	P06727	Apolipoprotein A-IV	S=Homo sapiens	14	5	9.55733	3.25661	12944.3	20039.5	1	123713	157808	0.75	4	0	0.2500	ns
High	P04114	Apolipoprotein B-100	S=Homo sapiens	10	49	0.231568	-2.11049	2.00457e+06	3.67392e+06	1	464193	360019	1	33	0	0.1250	ns
High	P02655	Apolipoprotein C-II	S=Homo sapiens	59	35	7.87577	2.97742	540624	424893	1	4.25783e+06	3.33889e+06	1	7	0	0.1250	ns
High	P02656	Apolipoprotein C-III	S=Homo sapiens	43	50	4.60273	2.20249	7.80183e+06	6.72211e+06	1	3.59097e+07	3.32212e+07	1	6	0	0.1250	ns
High	P05090	Apolipoprotein D	S=Homo sapiens	42	221	1.72745	0.788645	2.61148e+07	1.62856e+07	1	45111963	3.93764e+07	1	13	0	0.3750	ns
High	P02649	Apolipoprotein E	S=Homo sapiens	64	73	1.67882	0.747452	4.13493e+06	4.24103e+06	1	6.94182e+06	4.48018e+06	1	19	0	0.6250	ns
High	Q13790	Apolipoprotein F	S=Homo sapiens	4	8	1.97331	0.980618	389951	159742	0.75	769495	447217	1	1	0	0.1250	ns
High	O14791	Apolipoprotein L1	S=Homo sapiens	15	46	0.810715	-0.302733	2.0711e+06	2.89288e+06	1	1.67907e+06	812872	1	6	0	0.8750	ns
High	O95445	Apolipoprotein M	S=Homo sapiens	73	71	2.27891	1.18834	8.15491e+06	5.74331e+06	1	1.85843e+07	1.5273e+07	1	12	0	0.1250	ns
High	P08519	Apolipoprotein(a)	S=Homo sapiens	30	15	8.85321	3.1462	48604.3	31055	0.75	430305	315767	1	8	0	0.1250	ns
High	P10909	Clusterin	S=Homo sapiens	6	5	3.16491	1.66217	24147.7	7450.32	0.75	76425.5	84248.4	1	2	0	0.1250	ns
High	P02671	Fibrinogen alpha chain	S=Homo sapiens	18	49	1.21024	0.275291	1.13791e+06	1.39373e+06	1	1.37714e+06	907966	1	12	0	0.8750	ns
High	P02675	Fibrinogen beta chain	S=Homo sapiens	4	11	1.22992	0.298564	191605	301680	0.75	235659	7800.27	0.5	3	0	0.7500	ns
High	P55058	Phospholipid transfer protein	S=Homo sapiens	5	11	0.781718	-0.35528	160290	194139	0.5	125302	101662	1	2	0	0.3750	ns
High	P0DJI8	Serum amyloid A-1 protein	S=Homo sapiens	84	1346	0.931506	-0.102363	4.71487e+08	279565439	1	439192811	458575107	1	9	9	>0.9999	ns
High	P0DJI9	Serum amyloid A-2 protein	S=Homo sapiens	79	564	2.57104	1.36235	5.75082e+07	3.7498e+07	1	147856075	175637547	1	8	0	0.6250	ns
High	P35542	Serum amyloid A-4 protein	S=Homo sapiens	76	428	1.424	0.509952	6.4149e+07	6.10744e+07	1	9.13484e+07	1.65158e+07	1	11	0	0.2500	ns
High	P27169	Serum paraoxonase/arylesterase 1	S=Homo sapiens	34	37	1.40865	0.494316	966920	483410	0.75	1.36205e+06	852429	1	8	0	0.3750	ns

## Sheet: Dead vs survivors
			Dead vs survivors
Protein FDR Confidence: Combined	Accession	Description	Species	Coverage [%]	# PSMs	Abundance Ratio: (non-survivors) / (Survivors)	Log 2(Abundance Ratio: (non-survivors) / (Survivors))	Protein Abundance Survivors	SD PA (Survivors)	% Patients with protein identified	Protein Abundance non-survivors	SD PA (non-survivors)	% Patients with protein identified	# Unique Peptides	# Razor Peptides	p-values
High	P02763	Alpha-1-acid glycoprotein 1	S=Homo sapiens	9	3	1.53102	0.614497	54835.4	55460.7	0.5	83954.4	13726.7	0.5	2	0	>0.9999	ns
High	P01009	Alpha-1-antitrypsin	S=Homo sapiens	50	42	0.909231	-0.137281	2.60031e+06	1.44053e+06	1	2.36428e+06	1.21251e+06	1	14	0	0.1143	ns
High	P02647	Apolipoprotein A-I	S=Homo sapiens	77	330	0.372397	-1.42509	122050971	3.99436e+07	1	4.54514e+07	3.14774e+07	1	36	0	0.3429	ns
High	P02652	Apolipoprotein A-II	S=Homo sapiens	74	74	0.288427	-1.79372	34858071	9.81139e+06	1	1.0054e+07	6.33589e+06	1	9	0	0.1143	ns
High	P04114	Apolipoprotein B-100	S=Homo sapiens	8	32	53.7507	5.74821	45938	73420.7	1	2.4692e+06	2.82197e+06	0.75	28	0	0.2246	ns
High	P02655	Apolipoprotein C-II	S=Homo sapiens	54	15	0.659558	-0.600428	852953	426830	1	562573	395964	1	5	0	0.1143	ns
High	P02656	Apolipoprotein C-III	S=Homo sapiens	37	21	1.27464	0.350088	5.86369e+06	525011	1	7.47408e+06	6.69091e+06	1	3	0	0.8857	ns
High	P05090	Apolipoprotein D	S=Homo sapiens	41	129	0.721715	-0.4705	2.96038e+07	7069044	1	2.13655e+07	1.74688e+07	1	12	0	0.2000	ns
High	P02649	Apolipoprotein E	S=Homo sapiens	59	48	0.753755	-0.407832	4.54311e+06	3.03687e+06	1	3.42439e+06	2.43548e+06	1	17	0	0.8857	ns
High	O14791	Apolipoprotein L1	S=Homo sapiens	15	37	0.651188	-0.618854	2.79017e+06	2.32594e+06	1	1.81693e+06	1.61081e+06	1	6	0	0.6857	ns
High	O95445	Apolipoprotein M	S=Homo sapiens	43	29	1.08538	0.118206	6.35458e+06	1.62875e+06	1	6.89716e+06	5.25436e+06	1	8	0	0.8857	ns
High	P02671	Fibrinogen alpha chain	S=Homo sapiens	16	29	1.05677	0.0796572	936276	389032	1	989426	1.05193e+06	1	11	0	>0.9999	ns
High	P02675	Fibrinogen beta chain	S=Homo sapiens	4	6	1.62348	0.699091	134640	49733.8	0.75	218586	282565	0.75	2	0	>0.9999	ns
High	P55058	Phospholipid transfer protein	S=Homo sapiens	3	3	0.121625	-3.03949	138305	83599.2	1	16821.2	8756.55	0.5	1	0	0.1333	ns
High	P05109	Protein S100-A8	S=Homo sapiens	13	2	0.0355302	-4.81481	394004	513713	0.5	13999	1944.15	0.5	2	0	>0.9999	ns
High	P0DJI8	Serum amyloid A-1 protein	S=Homo sapiens	75	1026	0.465237	-1.10396	939415240	294470674	1	437050602	225195409	1	8	6	0.2000	ns
High	P0DJI9	Serum amyloid A-2 protein	S=Homo sapiens	75	392	0.781974	-0.354807	9.82917e+07	6.63557e+07	1	7.68616e+07	5.62383e+07	1	7	0	0.8857	ns
High	P35542	Serum amyloid A-4 protein	S=Homo sapiens	58	240	0.827689	-0.272838	6.66481e+07	3.12261e+07	1	55163924	6.63617e+07	1	9	0	0.2000	ns
High	P27169	Serum paraoxonase/arylesterase 1	S=Homo sapiens	35	19	0.256847	-1.96102	797812	437441	1	204916	174606	1	7	0	0.4857	ns
